# Supplementary material for: Toward a User-Accessible Spectroscopic Sensing Platform for Beverage Recognition Through K-Nearest Neighbors Algorithm
Source: Sensors (Basel). 2025 Jul 9;25(14):4264. doi: 10.3390/s25144264 (PMC12299580; doi:10.3390/s25144264)
Supplement: Supplementary file 1 [file sensors-25-04264-s001.zip]

Archive with 2 entries (2 files):
- Data.xlsx
- Supplementary Material.pdf
