# Supplementary material for: Toward a User-Accessible Spectroscopic Sensing Platform for Beverage Recognition Through K-Nearest Neighbors Algorithm
Source: Sensors (Basel). 2025 Jul 9;25(14):4264. doi: 10.3390/s25144264 (PMC12299580; doi:10.3390/s25144264)
Supplement: Supplementary file 1 [file sensors-25-04264-s001.zip › Data.xlsx]

## Sheet: Foglio1
410	435	460	485	510	535	560	585	610	645	680	705	730	760	810	860	900	940	Cat
55.1	673.1	527	4914.4	6605.3	6664.6	166.8	383.4	12283.4	381.4	271.9	810.5	111.9	114.5	677.8	374.8	148	230.9	Empty
55.1	674	526	4925.3	6624.1	6684.2	166.3	382	12458.5	381.8	268.9	805.1	111.9	115.3	688.7	380.3	147.4	229.9	Empty
55.1	673.1	526	4930.7	6633.2	6692.7	166.3	382	12433.5	381.4	268.9	804.6	111.1	115.3	686.8	379.2	147.4	230.9	Empty
55.1	672.1	526	4933.4	6636.2	6688.5	166.8	383	12412.8	381.8	268	805.5	111.1	114.5	685	378.1	148	230.9	Empty
55.1	672.1	526	4937.9	6644.5	6693.4	166.8	383	12392.2	381.8	267	806.4	110.3	114.5	684.1	378.1	148	230.9	Empty
55.1	672.1	526	4939.7	6652.1	6696.9	166.8	383.4	12385.6	381.8	266	807.3	110.3	114.5	684.1	378.1	148	230.9	Empty
55.1	672.1	527	4944.2	6654.3	6701.1	166.3	383.4	12385.6	381.8	266	807.8	110.3	114.5	684.1	378.1	148	230.9	Empty
55.1	672.1	526	4949.6	6661.9	6703.2	166.3	383.4	12384.6	381.8	266	808.2	110.3	114.5	684.1	378.1	148	230.9	Empty
55.1	672.1	527	4946.9	6663.4	6703.2	166.3	383.4	12390	381.8	266	807.8	110.3	114.5	684.1	378.1	148	230.9	Empty
55.1	673.1	527	4949.6	6660.4	6705.3	166.3	383.4	12392.2	381.8	266	807.8	110.3	114.5	685	378.1	148	230.9	Empty
55.1	673.1	527	4949.6	6664.9	6709.5	166.3	383.4	12393.3	381.8	266	807.3	110.3	114.5	685	378.1	148	230.9	Empty
55.1	674	527.9	4958.6	6670.9	6714.4	166.3	383	12394.3	381.8	267	807.3	110.3	114.5	685	379.2	148	230.9	Empty
55.1	674	527.9	4958.6	6674	6719.4	166.3	383	12395.4	381.8	267	806.9	110.3	114.5	685	379.2	148	230.9	Empty
55.1	674	527.9	4962.2	6674.7	6720.8	166.3	383	12398.7	381.8	267	806.4	110.3	114.5	685.9	379.2	148	230.9	Empty
55.1	675	528.8	4963.1	6681.5	6724.3	166.3	383	12398.7	382.2	268	806.9	111.1	114.5	685.9	379.2	148	231.8	Empty
55.1	675	528.8	4962.2	6686.8	6728.5	166.3	383	12403.1	382.6	268.9	806.4	110.3	114.5	685.9	379.2	148	231.8	Empty
55.1	675	528.8	4964.9	6689.1	6732	166.3	383	12402	382.6	268.9	806	110.3	114.5	685.9	379.2	148	231.8	Empty
55.1	676	528.8	4968.5	6693.6	6734.8	166.3	383	12403.1	382.6	268	806	110.3	114.5	685.9	379.2	148	231.8	Empty
55.1	675	528.8	4972.1	6693.6	6734.1	166.3	383	12407.4	383.1	268	806	110.3	114.5	685.9	379.2	148	231.8	Empty
55.1	675	528.8	4972.1	6692.8	6732	166.3	383	12409.6	383.1	268	806	110.3	114.5	686.8	379.2	148	231.8	Empty
55.1	674	527.9	4970.3	6685.3	6727.8	166.3	383	12412.8	383.1	268	806	110.3	114.5	686.8	380.3	148	231.8	Empty
55.1	674	527.9	4970.3	6687.6	6729.9	166.3	383	12415	383.1	268	806	110.3	114.5	686.8	380.3	148	231.8	Empty
55.1	674	527.9	4971.2	6688.3	6731.3	166.3	383	12417.2	383.1	267	806	110.3	114.5	686.8	380.3	148	231.8	Empty
55.1	673.1	527.9	4967.6	6685.3	6727.8	166.3	383	12416.1	383.1	267	806	110.3	114.5	686.8	380.3	148	231.8	Empty
55.1	673.1	527.9	4963.1	6684.5	6727.8	166.3	383	12418.3	383.1	267	806	110.3	114.5	686.8	380.3	148	231.8	Empty
55.1	674	527.9	4967.6	6692.1	6729.2	166.3	383	12417.2	383.1	267	806	110.3	114.5	686.8	380.3	148	231.8	Empty
55.1	674	527.9	4974.8	6694.3	6735.5	166.3	383	12425.9	383.1	267	806.4	110.3	114.5	687.7	380.3	148	231.8	Empty
55.1	675	528.8	4975.7	6695.9	6734.8	166.3	383	12427	383.1	267	806	110.3	114.5	687.7	380.3	148	231.8	Empty
55.1	674	528.8	4974.8	6702.7	6737.6	166.3	383	12428.1	383.1	267	806	110.3	114.5	687.7	380.3	148	231.8	Empty
55.1	674	528.8	4976.6	6698.9	6736.9	166.3	383	12431.3	383.1	266	806	110.3	114.5	687.7	380.3	148	231.8	Empty
55.1	674	528.8	4977.5	6698.9	6737.6	166.3	383	12431.3	383.1	266	806	110.3	114.5	687.7	381.4	148	231.8	Empty
55.1	675	528.8	4974.8	6699.6	6739	166.3	383	12432.4	383.1	266	806.4	110.3	114.5	688.7	381.4	148	231.8	Empty
410	435	460	485	510	535	560	585	610	645	680	705	730	760	810	860	900	940
63.1	242.3	266.7	4513.5	6029.1	5648.5	168.5	323.4	11727.4	461.7	499.6	637.1	163.8	110.4	770.4	345.4	152.6	246.8	Beer
62.3	281.3	273.2	4505.4	6094.8	5927.3	163	309.1	11933	432.1	469.2	564.3	162.1	106.4	762.2	322.5	147.4	239.3	Beer
69.5	252	252.9	4472.1	6036.7	5605	163.5	313.6	11554.3	496.8	436.8	612.3	148.1	99.2	756.8	331.3	151.5	252.4	Beer
62.3	278.4	262.1	4530.7	6060.1	5894.3	159.7	299.3	11918.9	433.4	465.3	557.5	160.5	105.6	765	321.4	146.3	239.3	Beer
61.5	241.3	249.2	4518.9	6026.1	5638.7	165.2	317	11649	460	480	616.4	162.9	108	764.1	335.6	149.7	243	Beer
61.5	271.6	263.9	4262.2	5841.9	5653.4	170.1	316.5	11555.4	441	435.8	543.6	148.1	99.2	745.9	312.7	142.8	232.7	Beer
59.9	260.8	269.5	4300	5811.7	5593	177.8	324.4	11217	446.1	479	556.6	162.1	106.4	715	311.6	137.5	225.3	Beer
56.7	232.5	252.9	4228	5800.4	5405.5	174.5	326.4	10888.4	448.6	483.9	606.5	162.9	106.4	718.6	313.8	143.9	233.7	Beer
67.9	245.2	246.4	4450.5	5940.8	5572	161.9	307.6	11502.1	475.2	422.1	599.3	148.1	99.2	753.2	328	145.7	245.8	Beer
67.1	249.1	245.5	4401.8	5943.1	5585.3	163	310.1	11607.7	460.9	450.5	599.8	151.4	101.6	755	330.2	148.6	244.9	Beer
67.9	255.9	251	4409	5965	5588.1	167.4	326.8	11626.2	481.2	463.3	612.3	154.7	103.2	756.8	332.3	149.7	246.8	Beer
59.9	274.5	259.3	4447.8	6019.3	5831.1	160.8	301.2	11873.2	426.6	466.2	558.4	162.9	105.6	757.7	320.4	145.7	236.5	Beer
61.5	277.4	258.4	4486.5	6040.5	5843	160.3	302.7	11826.4	429.1	468.2	557.5	162.1	106.4	756.8	318.2	145.7	236.5	Beer
63.1	250.1	245.5	4473.9	5951.4	5647.8	159.2	301.7	11653.4	444.8	478	585.8	165.4	108	755	328	146.8	239.3	Beer
63.9	264.7	251.9	4361.3	5904.6	5703.3	157.5	297.8	11670.8	434.2	426	554.8	148.9	98.4	746.8	316	145.1	237.4	Beer
59.1	262.8	250.1	4355.9	5885.7	5676.6	159.7	298.8	11813.3	424.9	462.3	552.6	160.5	104.8	753.2	319.3	144.5	234.6	Beer
61.5	226.6	239.9	4382	5859.3	5487	160.8	305.7	11528.2	447.3	470.2	612.3	162.1	105.6	752.3	335.6	148	239.3	Beer
67.1	247.1	241.8	4344.2	5873.6	5524.9	160.3	304.2	11492.3	462.5	426	581.8	148.1	98.4	744.1	323.6	146.8	242.1	Beer
65.5	246.2	242.7	4379.3	5870.6	5522.8	159.2	302.7	11353.1	462.1	410.3	579.1	144	95.2	742.3	320.4	146.3	238.3	Beer
67.1	244.2	246.4	4276.6	5836.6	5428	161.9	304.7	11192	468.9	423.1	579.1	146.5	96.8	728.6	316	146.3	240.2	Beer
62.3	273.5	279.6	4388.3	5944.6	5761.6	163	305.2	11641.4	446.9	452.5	553.9	155.5	101.6	745.9	317.1	144.5	234.6	Beer
59.9	274.5	263	4402.7	5983.8	5807.2	158.1	296.3	11846	432.5	475.1	552.6	160.5	105.6	756.8	322.5	144.5	234.6	Beer
63.9	245.2	248.3	4453.2	5904.6	5577.6	161.4	307.6	11535.9	478.6	486.9	592.6	163.8	108	752.3	330.2	146.8	241.2	Beer
69.5	255	286.1	4367.6	5907.6	5482.8	159.7	304.2	11391.1	463.4	448.6	605.6	154.7	100.8	743.2	330.2	148	244	Beer
62.3	284.3	296.2	4416.2	5974	5805.1	155.3	290.4	11765.4	421.1	469.2	549.9	165.4	107.2	750.4	319.3	143.4	232.7	Beer
63.1	221.7	246.4	3928.9	5164.6	4873.3	157.5	295.8	10836.2	452	469.2	581.3	163.8	104.8	696.8	309.5	143.4	235.5	Beer
59.1	203.2	223.3	3725.2	4891.3	4488.5	154.8	292.9	9884.1	446.1	458.4	579.5	154.7	98.4	657.8	288.8	141	229	Beer
65.5	235.4	253.8	3980.2	5309.6	4947	153.7	288	9592.5	441.4	406.4	551.7	142.4	90.4	606	268.1	138.7	230.9	Beer
57.5	275.5	294.4	4146	5560.3	5389.4	131.8	247.6	10225.8	387.3	439.7	445.7	157.2	96.8	632.3	270.2	110.3	188.8	Beer
67.9	266.7	276.9	4318	5841.1	5536.1	154.8	292.9	11333.5	433.8	417.2	564.7	145.6	96	731.4	317.1	143.9	238.3	Beer
66.3	256.9	247.3	4273.9	5797.3	5508.1	155.9	293.9	11296.5	439.7	405.4	554.8	142.4	93.6	729.5	310.6	143.4	237.4	Beer
43.2	233.5	248.3	4153.2	5784.5	5513.7	158.1	316	10421.7	492.6	477	585.8	167	105.6	660.5	297.5	145.1	238.3	Beer
67.9	243.2	244.6	4278.4	5779.2	5416.8	157	316.5	6418.6	493.8	382.8	579.1	133.3	80	397.9	187.4	145.7	241.2	Beer
57.5	235.4	248.3	4286.5	5786	5491.9	154.8	309.1	11445.5	448.2	457.4	579.5	163.8	103.2	737.7	323.6	144.5	232.7	Beer
410	435	460	485	510	535	560	585	610	645	680	705	730	760	810	860	900	940
21.6	30.3	17.5	404.5	762.6	1029.4	41.6	108.3	4813.7	266.8	296.4	408.4	113.6	75.2	430.6	182	60.4	108.4	Coca-Cola
24	31.3	16.6	409.9	773.2	1038.6	40.5	111.7	4770.2	265.5	290.5	390.9	109.4	70.4	423.4	175.4	59.2	108.4	Coca-Cola
22.4	30.3	16.6	405.4	765.6	1025.9	38.3	96.5	4768	242.3	311.2	380.5	113.6	73.6	425.2	179.8	58.6	107.5	Coca-Cola
20	31.3	16.6	398.2	761.9	1039.3	38.3	97.5	4795.2	232.1	320	368.4	117.7	75.2	427	175.4	58	106.6	Coca-Cola
20.8	31.3	16.6	394.6	761.9	1034.3	39.4	113.2	4816.9	271.9	314.1	367.9	115.2	75.2	428.8	178.7	58.6	107.5	Coca-Cola
22.4	29.3	16.6	400.9	751.3	1004.8	36.6	95.5	4740.8	231.7	316.1	379.2	129.2	80.8	421.6	179.8	58	105.6	Coca-Cola
22.4	30.3	16.6	403.6	758.1	1022.4	37.7	105.3	4692.9	252	266	376.9	101.2	67.2	420.6	176.5	58.6	106.6	Coca-Cola
20.8	31.3	17.5	396.4	765.6	1051.2	37.2	98	4790.8	232.1	306.2	358.1	111.9	72.8	423.4	174.3	57.5	104.7	Coca-Cola
20.8	32.2	17.5	401.8	767.9	1043.5	37.7	94	4579.7	202.1	322.9	367.5	114.4	74.4	411.6	167.8	57.5	101.9	Coca-Cola
20.8	30.3	15.7	395.5	752.8	1011.9	35	87.1	4764.7	186.5	313.1	356.7	111.9	73.6	421.6	175.4	56.3	99.1	Coca-Cola
19.2	29.3	16.6	391	750.5	1011.2	36.6	91.6	4696.2	187.7	295.5	384.1	111.1	71.2	419.7	176.5	58	100.9	Coca-Cola
19.2	28.3	15.7	388.3	745.2	1004.1	36.6	93.5	4674.4	199.1	290.5	383.2	106.2	69.6	418.8	176.5	58	101.9	Coca-Cola
22.4	29.3	16.6	401.8	751.3	1004.8	37.7	98.4	4592.8	215.6	313.1	381.4	112.7	72.8	411.6	173.3	58	102.8	Coca-Cola
21.6	30.3	16.6	397.3	757.3	1021.7	35.6	94	4585.2	205.9	300.4	365.3	108.6	70.4	408.8	167.8	57.5	102.8	Coca-Cola
20.8	31.3	16.6	391.9	755.8	1030.1	34.5	89.1	4748.4	190.7	295.5	353.1	107.8	70.4	419.7	172.2	56.9	100.9	Coca-Cola
21.6	45.9	35.1	521.6	999.7	1301.2	51.4	157	5108.5	257.5	400.5	441.6	125.9	89.6	444.3	188.5	61.5	102.8	Coca-Cola
14.4	34.2	26.8	472.1	904.6	1193	39.4	117.2	4753.8	197.9	416.2	393.6	111.9	85.6	410.6	171.1	57.5	96.3	Coca-Cola
18.4	34.2	22.1	483.8	885.7	1139	37.7	90.1	4981.2	177.6	373	340.1	130	89.6	429.7	183.1	55.7	93.5	Coca-Cola
24	30.3	24	413.5	747.5	887.6	32.3	80.7	4412.2	170	331.8	292.5	138.2	88	394.3	166.7	49.9	85.1	Coca-Cola
20	25.4	17.5	396.4	716.6	896.7	39.4	104.4	4437.2	241.4	290.5	355.4	112.7	70.4	390.7	154.7	58.6	106.6	Coca-Cola
21.6	35.2	22.1	491	907.6	1177.6	37.7	93	4781	189.4	292.5	343.7	110.3	71.2	411.6	170	56.9	100	Coca-Cola
22.4	34.2	21.2	498.2	912.9	1161.4	37.2	89.6	4658.1	176.7	270.9	344.6	96.3	65.6	408.8	167.8	56.9	99.1	Coca-Cola
22.4	34.2	20.3	499.1	901.5	1151.6	37.7	90.1	4658.1	191.1	280.7	345.9	98.7	68	407.9	167.8	56.9	101.9	Coca-Cola
22.4	34.2	20.3	501.8	906.1	1146	37.7	90.6	4680.9	196.6	294.5	349.1	104.5	68.8	408.8	170	56.9	101.9	Coca-Cola
20.8	31.3	16.6	390.1	745.2	1011.2	36.1	91.1	4449.2	207.2	278.8	350	109.4	68	398.8	162.4	56.3	101.9	Coca-Cola
20.8	29.3	16.6	396.4	743	995	36.6	95.5	4735.3	208.4	310.2	377.8	123.4	76	419.7	176.5	57.5	101.9	Coca-Cola
21.6	29.3	16.6	395.5	741.5	995.7	27.3	67.9	4389.3	199.1	276.8	186.9	107	68.8	395.2	163.4	31.3	61.7	Coca-Cola
21.6	28.3	15.7	390.1	729.4	968.3	33.4	82.2	4787.6	197.9	332.8	317.6	122.6	81.6	423.4	180.9	43.5	84.1	Coca-Cola
20.8	29.3	16.6	391	746	1007	39.9	111.2	3722.3	221.1	336.7	361.2	108.6	74.4	325.2	140.6	54	92.5	Coca-Cola
20	30.3	16.6	386.5	742.2	1009.8	39.4	100.4	4720.1	213.1	265	330.2	103.7	68	417.9	171.1	47	85.1	Coca-Cola
20	26.4	14.8	312.6	601.8	806.8	36.1	92	4662.4	208.9	286.6	339.6	107.8	69.6	414.3	170	54	98.1	Coca-Cola
21.6	29.3	16.6	387.4	733.9	988	35.6	88.6	4648.3	214.8	286.6	352.2	108.6	69.6	412.5	168.9	56.3	102.8	Coca-Cola
21.6	28.3	15.7	391	731.7	974	36.1	90.1	4611.3	233.4	298.4	367.5	108.6	70.4	412.5	174.3	56.3	103.8	Coca-Cola
22.4	29.3	15.7	392.8	733.9	980.3	35	87.6	4613.5	224.1	276.8	357.6	103.7	67.2	410.6	170	56.3	102.8	Coca-Cola
410	435	460	485	510	535	560	585	610	645	680	705	730	760	810	860	900	940
17.6	33.2	21.2	400.9	801.9	1097.5	54.2	124.5	4753.8	211	316.1	410.6	111.1	72	409.7	173.3	59.2	100.9	Coca-Cola Zero Sugar
19.2	31.3	18.5	401.8	794.3	1073.7	39.4	95.5	4732.1	186.9	330.8	360.3	121	76	411.6	173.3	56.3	97.2	Coca-Cola Zero Sugar
19.2	32.2	19.4	407.2	793.6	1070.2	35.6	95.5	4567.8	223.2	343.5	356.7	120.1	79.2	397.9	167.8	56.9	102.8	Coca-Cola Zero Sugar
18.4	31.3	16.6	395.5	762.6	1024.5	34.5	94.5	4697.3	210.6	292.5	338.7	109.4	70.4	406.1	168.9	55.1	98.1	Coca-Cola Zero Sugar
21.6	32.2	17.5	414.4	783	1056.1	36.6	91.1	4189.1	219.4	341.6	342.8	113.6	75.2	369.8	152.6	56.3	101.9	Coca-Cola Zero Sugar
22.4	29.3	16.6	417.1	773.9	1023.8	36.1	92	4016.1	234.2	322	363.9	111.1	72.8	365.2	158	56.3	102.8	Coca-Cola Zero Sugar
23.2	30.3	16.6	419.8	780	1029.4	37.2	93.5	4624.4	240.6	312.1	363.5	108.6	72	397	171.1	56.3	103.8	Coca-Cola Zero Sugar
20	32.2	18.5	406.3	775.4	1034.3	52.5	115.7	4313.2	241.8	278.8	406.1	114.4	70.4	361.6	150.4	59.2	101.9	Coca-Cola Zero Sugar
21.6	33.2	19.4	407.2	780	1051.9	50.3	119.1	4756	229.6	299.4	404.8	112.7	72.8	411.6	173.3	58.6	100	Coca-Cola Zero Sugar
21.6	30.3	18.5	400.9	757.3	1019.6	55.2	116.2	4849.6	190.3	372	400.7	133.3	87.2	417	179.8	56.9	96.3	Coca-Cola Zero Sugar
15.2	29.3	16.6	377.5	746.8	1008.4	48.1	103.9	4811.5	148.8	359.3	372.9	131.7	85.6	412.5	175.4	48.8	80.4	Coca-Cola Zero Sugar
22.4	31.3	19.4	404.5	756.6	1009.1	45.4	103.9	4238.1	166.6	285.6	396.2	97.1	66.4	374.3	159.1	56.9	94.4	Coca-Cola Zero Sugar
21.6	33.2	18.5	404.5	786	1054	54.7	115.7	3683.2	231.3	323.9	364.8	108.6	68.8	309.8	129.7	52.2	95.3	Coca-Cola Zero Sugar
20	30.3	18.5	398.2	776.2	1037.9	53.1	108.8	3280.6	210.1	322.9	391.3	105.3	67.2	289.8	121	56.3	98.1	Coca-Cola Zero Sugar
22.4	31.3	17.5	405.4	765.6	1025.9	53.6	107.3	3724.5	208.4	324.9	365.7	111.1	71.2	315.3	134	51.7	92.5	Coca-Cola Zero Sugar
21.6	32.2	17.5	394.6	761.9	1038.6	54.2	111.2	4066.2	215.6	337.7	352.2	119.3	75.2	344.3	140.6	51.1	94.4	Coca-Cola Zero Sugar
22.4	30.3	16.6	402.7	758.1	1014.7	50.3	102.9	3958.4	222	323.9	352.7	112.7	72	337.1	143.8	51.7	95.3	Coca-Cola Zero Sugar
23.2	33.2	20.3	415.3	796.6	1058.2	32.8	79.7	3793.1	175	357.3	292.5	119.3	76	318	130.8	44.7	80.4	Coca-Cola Zero Sugar
22.4	30.3	17.5	400.9	754.3	1005.6	35	86.6	4651.6	179.3	337.7	359.9	121	77.6	404.3	174.3	55.1	95.3	Coca-Cola Zero Sugar
18.4	30.3	16.6	391.9	758.1	1005.6	35	89.6	4585.2	227	313.1	350.9	106.2	72	398.8	168.9	55.1	100	Coca-Cola Zero Sugar
21.6	30.3	16.6	387.4	730.1	969.7	36.6	92	4627.6	222.8	318	349.5	111.9	73.6	400.7	170	54.6	100	Coca-Cola Zero Sugar
20	30.3	17.5	384.7	746	1008.4	42.1	104.8	4569.9	229.2	312.1	359.4	120.1	76.8	398.8	168.9	55.1	98.1	Coca-Cola Zero Sugar
20	30.3	18.5	384.7	746.8	1009.8	42.7	106.3	4576.5	230.4	313.1	360.8	121	76.8	399.7	168.9	55.1	98.1	Coca-Cola Zero Sugar
22.4	31.3	17.5	391.9	745.2	1009.8	36.1	88.1	4543.8	213.9	279.7	339.2	110.3	69.6	395.2	164.5	54	99.1	Coca-Cola Zero Sugar
21.6	30.3	17.5	390.1	740	1004.1	35	87.1	4542.7	213.1	280.7	344.6	110.3	70.4	394.3	166.7	54	98.1	Coca-Cola Zero Sugar
22.4	30.3	17.5	391.9	738.4	992.2	35.6	88.6	4412.2	218.2	262.1	356.3	103.7	65.6	383.4	160.2	54.6	99.1	Coca-Cola Zero Sugar
21.6	29.3	16.6	385.6	729.4	975.4	35	87.6	4453.5	216.5	267	356.3	102.9	66.4	387.9	164.5	54.6	99.1	Coca-Cola Zero Sugar
23.2	32.2	18.5	403.6	762.6	1012.6	38.8	99.9	4493.8	227	252.3	352.2	96.3	64.8	390.7	164.5	55.1	99.1	Coca-Cola Zero Sugar
18.4	30.3	16.6	384.7	743.7	999.9	46.5	114.7	4155.4	242.3	313.1	363.5	116.8	77.6	359.8	160.2	52.8	95.3	Coca-Cola Zero Sugar
21.6	29.3	16.6	394.6	740	983.1	45.4	112.7	4543.8	239.3	300.4	365.3	102	70.4	397.9	173.3	53.4	95.3	Coca-Cola Zero Sugar
21.6	29.3	15.7	391.9	737.7	989.4	41.6	98.4	4407.8	230.4	305.3	347.7	106.2	69.6	376.1	160.2	51.1	92.5	Coca-Cola Zero Sugar
20	26.4	14.8	322.5	592	791.4	35	78.3	2706.1	194.9	300.4	263.3	97.9	61.6	237.1	103.5	31.9	61.7	Coca-Cola Zero Sugar
20.8	28.3	15.7	369.4	690.1	933.9	36.1	85.2	4351.2	197.4	321	332	111.9	72.8	384.3	165.6	47	81.3	Coca-Cola Zero Sugar
21.6	29.3	15.7	390.1	733.2	983.1	33.4	82.2	4553.6	183.1	322	324.8	111.1	74.4	397	171.1	47	79.4	Coca-Cola Zero Sugar
21.6	28.3	15.7	391.9	729.4	970.4	34.5	85.6	4507.9	198.3	308.2	351.3	109.4	72	394.3	170	54	95.3	Coca-Cola Zero Sugar
22.4	31.3	15.7	390.1	740	990.1	33.4	84.2	4461.1	199.1	276.8	334.3	100.4	64.8	388.8	162.4	53.4	97.2	Coca-Cola Zero Sugar
410	435	460	485	510	535	560	585	610	645	680	705	730	760	810	860	900	940
8	8.8	8.3	23.4	25.7	19	6	22.2	465.7	127.3	236.6	219.7	112.7	70.4	115.4	50.1	11	21.5	Coffe
8	8.8	8.3	23.4	25.7	19	6	22.2	464.6	127.3	236.6	219.7	112.7	70.4	114.5	50.1	11	21.5	Coffe
8	8.8	8.3	23.4	25.7	19	6	22.2	463.5	126.8	235.6	219.2	112.7	69.6	114.5	50.1	11	21.5	Coffe
8	9.8	8.3	26.1	25.7	19	5.5	22.2	458.1	129.8	240.5	216.5	117.7	72.8	116.3	50.1	10.4	21.5	Coffe
8	8.8	8.3	26.1	25.7	19	5.5	22.2	454.8	129.4	236.6	215.6	115.2	71.2	114.5	50.1	10.4	21.5	Coffe
8	8.8	8.3	25.2	25.7	18.3	5.5	21.2	453.7	124.7	236.6	213.4	116.8	72	115.4	50.1	10.4	20.6	Coffe
8	8.8	8.3	25.2	24.9	18.3	5.5	21.2	448.3	125.1	233.6	211.2	113.6	70.4	112.7	49	10.4	20.6	Coffe
8	8.8	8.3	28.8	24.9	17.6	6	22.2	440.7	131.5	243.4	211.6	116	72	109.9	49	10.4	20.6	Coffe
7.2	8.8	8.3	24.3	24.2	18.3	5.5	20.7	439.6	120.9	228.7	206.7	111.1	68.8	109.9	47.9	9.9	20.6	Coffe
7.2	8.8	8.3	24.3	24.2	17.6	5.5	20.7	429.8	122.6	223.8	205.8	109.4	67.2	109	47.9	9.9	20.6	Coffe
7.2	8.8	8.3	24.3	24.2	17.6	5.5	20.7	427.6	123	223.8	204.9	108.6	67.2	108.1	46.9	9.9	20.6	Coffe
7.2	8.8	7.4	25.2	24.2	17.6	5.5	20.7	424.4	121.8	222.8	203.1	108.6	67.2	108.1	46.9	9.9	19.6	Coffe
7.2	8.8	7.4	24.3	24.2	17.6	5.5	20.2	425.4	120.5	221.8	203.1	107.8	67.2	108.1	46.9	9.9	19.6	Coffe
7.2	8.8	7.4	23.4	23.4	17.6	5.5	20.7	421.1	119.7	220.9	201.7	106.2	65.6	106.3	45.8	9.9	19.6	Coffe
8	8.8	7.4	26.1	23.4	16.9	5.5	21.2	418.9	124.3	228.7	202.2	109.4	67.2	104.5	46.9	9.9	19.6	Coffe
7.2	8.8	7.4	25.2	23.4	16.9	5.5	20.7	418.9	122.6	227.7	201.7	107.8	66.4	103.6	46.9	9.9	19.6	Coffe
7.2	8.8	7.4	24.3	23.4	16.9	4.9	20.2	409.1	118.8	215.9	197.7	105.3	64.8	104.5	45.8	9.9	19.6	Coffe
7.2	7.8	7.4	22.5	22.7	16.9	4.9	19.7	413.5	115	216.9	197.2	105.3	64.8	104.5	45.8	9.9	18.7	Coffe
7.2	8.8	7.4	24.3	23.4	16.9	4.9	19.2	400.4	116.3	213	193.6	104.5	64.8	103.6	44.7	9.3	18.7	Coffe
7.2	7.8	7.4	24.3	22.7	16.2	5.5	20.2	404.8	118.8	220.9	196.3	105.3	64.8	100.8	44.7	9.3	18.7	Coffe
7.2	7.8	7.4	24.3	21.9	16.2	5.5	19.7	398.2	118	219.9	193.6	104.5	64.8	99.9	44.7	9.3	18.7	Coffe
7.2	7.8	7.4	24.3	21.9	15.4	4.9	19.7	390.6	117.1	217.9	191.8	104.5	64.8	98.1	43.6	9.3	18.7	Coffe
7.2	7.8	7.4	25.2	21.1	14.7	4.9	18.7	365.6	112.9	211	180.6	101.2	62.4	93.6	41.4	8.7	17.8	Coffe
6.4	7.8	7.4	23.4	21.1	14.7	4.9	18.7	372.1	111.6	208.1	182.4	98.7	60.8	92.7	41.4	8.7	17.8	Coffe
6.4	7.8	7.4	21.6	21.1	15.4	4.9	17.7	373.2	106.1	200.2	180.6	97.9	60	95.4	41.4	8.7	17.8	Coffe
7.2	7.8	6.5	22.5	21.1	15.4	4.4	17.7	362.3	107.8	195.3	178.8	96.3	59.2	93.6	40.3	8.7	17.8	Coffe
7.2	7.8	6.5	25.2	21.9	14.7	4.9	18.7	360.2	113.3	204.2	178.8	98.7	60.8	92.7	41.4	8.7	17.8	Coffe
7.2	7.8	6.5	25.2	21.1	14.7	4.9	18.7	361.2	112.9	207.1	178.8	99.6	60.8	92.7	41.4	8.7	17.8	Coffe
6.4	7.8	6.5	21.6	21.1	14.7	4.4	17.7	360.2	106.5	198.3	176.6	96.3	59.2	92.7	40.3	8.7	17.8	Coffe
6.4	7.8	6.5	19.8	20.4	14.7	4.4	17.2	367.8	102.7	199.3	177	95.5	58.4	92.7	40.3	8.7	16.8	Coffe
6.4	7.8	6.5	21.6	20.4	14.7	4.4	17.2	364.5	104.4	201.2	176.6	97.1	60	93.6	40.3	8.7	16.8	Coffe
7.2	7.8	6.5	25.2	21.1	14.7	4.9	18.2	358	111.6	210.1	177	100.4	61.6	91.8	40.3	8.7	17.8	Coffe
7.2	7.8	6.5	23.4	20.4	14.7	4.9	18.2	360.2	109.1	210.1	176.6	99.6	60.8	90.9	40.3	8.7	16.8	Coffe
6.4	6.8	6.5	22.5	20.4	14.7	4.9	18.2	360.2	107.4	204.2	176.6	97.1	59.2	89.9	40.3	8.1	16.8	Coffe
410	435	460	485	510	535	560	585	610	645	680	705	730	760	810	860	900	940
410	435	460	485	510	535	560	585	610	645	680	705	730	760	810	860	900	940	Gatorade
57.5	181.7	266.7	748.7	1748.7	2764.6	464.4	745.7	6579.6	779.2	766.6	623.1	241.9	142.5	448.8	226.6	78.4	131.8	Gatorade
56.7	178.8	264.9	740.5	1724.6	2716.1	457.3	735.4	6567.7	769.9	766.6	614.1	241.1	142.5	445.2	226.6	77.2	129.9	Gatorade
55.9	174.9	260.3	726.1	1692.1	2676.1	451.8	726.5	6354.4	761	732.2	607.9	231.2	136.9	435.2	219	76.6	129	Gatorade
55.1	169	254.7	705.4	1605.3	2545.5	452.4	719.6	6183.6	758.1	750.9	602.9	235.3	138.5	422.5	217.9	74.3	124.3	Gatorade
55.9	171.9	256.6	716.2	1638.5	2587.6	445.2	713.2	6202.1	749.6	732.2	594.8	230.4	136.1	424.3	215.8	74.3	125.2	Gatorade
54.3	169	252.9	705.4	1643	2603.1	440.3	708.3	6174.9	739.9	708.7	595.7	223.8	132.9	424.3	213.6	74.9	125.2	Gatorade
55.1	169	252.9	706.3	1614.3	2537.8	441.4	707.8	6178.1	747.9	739.1	588.1	231.2	136.9	421.6	215.8	73.1	123.4	Gatorade
54.3	164.1	248.3	690.1	1582.6	2495.6	440.3	705.9	5919.2	742.4	702.8	589.9	220.5	130.5	410.6	208.1	73.1	123.4	Gatorade
53.5	167	251	701.8	1624.9	2567.2	431	693.1	6109.6	725.1	701.8	581.3	222.2	131.3	418.8	210.3	73.1	123.4	Gatorade
52.7	165.1	249.2	690.1	1607.5	2548.3	429.4	690.1	6022.5	722.1	687.1	579.5	218.1	129.7	414.3	208.1	73.1	122.4	Gatorade
52.7	160.2	245.5	679.3	1550.9	2456.3	434.3	693.1	5862.6	728.1	694.9	582.2	218.1	129.7	406.1	207	72	121.5	Gatorade
52.7	162.2	245.5	682.9	1577.3	2492.8	429.9	688.6	5946.4	722.6	689.1	580.4	217.2	128.9	410.6	208.1	72.5	121.5	Gatorade
52.7	161.2	244.6	680.2	1567.5	2475.3	427.7	686.7	5876.7	720.9	683.2	576.4	215.6	128.1	406.1	204.9	72	121.5	Gatorade
51.9	161.2	243.6	680.2	1572	2487.2	421.7	676.8	5933.3	709.5	687.1	567.9	217.2	128.9	407	204.9	71.4	119.6	Gatorade
51.9	158.3	239.9	670.3	1549.4	2447.9	423.4	679.3	5853.9	713.3	681.2	571.9	213.9	127.3	403.4	204.9	71.4	119.6	Gatorade
51.1	156.3	239	660.4	1499.5	2381.9	425	675.3	5806	712	701.8	567.4	219.7	129.7	397.9	204.9	69.6	116.8	Gatorade
51.9	159.2	240.9	669.4	1541.1	2437.3	419	670.4	5884.4	705.2	691	561.1	217.2	128.1	401.6	204.9	70.2	117.8	Gatorade
52.7	159.2	239.9	670.3	1531.3	2409.2	419.5	672.9	5888.7	713.3	705.7	559.3	220.5	130.5	401.6	205.9	69.6	117.8	Gatorade
51.1	157.3	238.1	663.1	1544.1	2449.3	414.1	665	5815.8	695.9	662.6	559.8	209.8	124.9	399.7	201.6	70.2	117.8	Gatorade
51.1	155.3	235.3	656.8	1513.9	2393.1	416.8	669.9	5676.5	705.2	662.6	562	208.2	124.1	393.4	199.4	70.2	118.7	Gatorade
51.1	158.3	238.1	666.7	1540.3	2438	410.2	659.6	5815.8	691.3	669.4	552.6	211.5	124.9	398.8	200.5	69.6	117.8	Gatorade
51.1	157.3	237.2	663.1	1542.6	2442.3	409.1	658.1	5791.9	691.7	656.7	552.6	208.2	123.3	397.9	199.4	69.6	117.8	Gatorade
50.3	154.3	232.6	648.7	1513.9	2408.5	403.1	648.8	5730.9	679.9	652.7	545.4	206.5	122.5	392.5	197.2	68.5	115.9	Gatorade
50.3	150.4	229.8	636	1457.3	2318	408.6	651.2	5627.6	686.6	675.3	545.9	211.5	124.9	385.2	197.2	67.3	113.1	Gatorade
49.5	150.4	229.8	634.2	1454.2	2313	408	649.7	5629.7	685.8	673.4	544.5	210.7	124.1	385.2	197.2	67.3	113.1	Gatorade
49.5	152.4	229.8	645.9	1498	2373.4	402.6	646.8	5678.7	678.2	658.6	544.5	207.4	123.3	389.8	197.2	68.5	115	Gatorade
49.5	151.4	229.8	641.4	1495	2373.4	401.5	644.3	5671.1	675.6	655.7	542.7	206.5	122.5	388.8	196.1	67.9	114	Gatorade
49.5	152.4	229.8	641.4	1501.1	2388.9	398.2	640.9	5671.1	672.3	641	539.1	203.3	120.9	388.8	195	67.9	115	Gatorade
48.7	150.4	228	634.2	1487.5	2367.8	399.3	641.4	5614.5	672.3	638	540.9	201.6	120.1	386.1	194	67.9	114	Gatorade
49.5	148.5	227	628.8	1444.4	2292	400.9	639.9	5568.8	676.9	660.6	536	206.5	122.5	380.7	195	66.7	112.2	Gatorade
48.7	147.5	224.3	623.4	1449	2302.5	398.2	639.4	5485	673.9	635.1	538.7	200	118.5	378.9	191.8	67.3	113.1	Gatorade
49.5	151.4	228	639.6	1489	2356.6	392.7	633.5	5579.7	667.6	630.2	531	199.1	118.5	383.4	191.8	67.3	114	Gatorade
47.9	146.5	223.3	618.9	1446.7	2303.9	394.9	632.5	5475.2	663.4	631.1	534.6	198.3	118.5	378.9	191.8	66.7	112.2	Gatorade
48.7	147.5	222.4	625.2	1454.2	2308.8	392.7	630.6	5534	663	638	529.7	208.2	122.5	379.8	192.9	66.2	112.2	Gatorade
410	435	460	485	510	535	560	585	610	645	680	705	730	760	810	860	900	940
45.6	254	313.8	3216.2	5096.6	4704.7	172.8	418.9	10678.4	556.4	447.6	597.1	204.9	122.5	698.6	313.8	122.5	188.8	Monster Energy
39.2	186.6	176.3	2911.7	4587	4348.7	122.5	259.9	10090.9	360.7	432.9	501.4	144.8	97.6	658.7	284.4	118.4	188.8	Monster Energy
44.8	181.7	165.2	2934.3	4539.4	4272.9	116	233.8	9096.4	356	380.8	492.4	133.3	86.4	611.4	262.6	114.9	183.2	Monster Energy
35.2	171.9	165.2	2806.3	4482	4230.1	121.4	236.8	8753.6	366.6	410.3	508.1	144	92.8	597.8	263.7	117.8	193.5	Monster Energy
45.6	171.9	148.6	2927.9	4537.9	4232.2	126.4	249.6	9819.9	377.6	393.6	506.8	148.9	94.4	649.6	282.2	118.4	193.5	Monster Energy
46.4	161.2	144.9	2916.2	4484.3	4158.4	123.6	251	9570.8	377.1	405.4	511.7	139.9	90.4	636	280	117.8	190.7	Monster Energy
44.8	165.1	151.4	2780.2	4296.3	4093.8	120.9	235.3	9087.7	323.4	394.6	488.3	135	88	600.5	262.6	116.7	187.9	Monster Energy
39.2	156.3	136.6	2650.5	4165.7	3938.6	117.6	235.8	9561	378	406.4	475.8	136.6	90.4	632.3	276.8	113.2	187.9	Monster Energy
44	148.5	131	2479.3	3973.1	3753.3	126.4	247.6	9470.7	391.1	395.6	509.5	136.6	88.8	628.7	276.8	117.2	194.4	Monster Energy
48.7	177.8	174.4	2956.8	4549.2	4244.1	118.7	238.7	9517.5	384.3	395.6	490.6	137.4	90.4	631.4	274.6	116.7	193.5	Monster Energy
47.2	161.2	150.4	2928.8	4482	4168.3	123.1	241.2	9490.3	384.3	395.6	503.6	135	89.6	630.5	277.9	116.7	193.5	Monster Energy
47.9	174.9	150.4	2920.7	4506.2	4222.3	117.6	234.3	9501.1	375.9	391.6	476.7	130.8	86.4	626.9	269.1	115.5	192.5	Monster Energy
47.2	162.2	145.8	2889.2	4448.8	4173.2	119.2	235.8	9507.7	373.3	395.6	489.7	135	88.8	627.8	274.6	116.1	191.6	Monster Energy
47.2	163.1	144.9	2900.9	4451.8	4166.2	118.7	233.8	9397.8	375	377.9	488.8	127.5	84.8	623.2	270.2	115.5	191.6	Monster Energy
46.4	162.2	144.9	2908.1	4434.5	4145.1	118.7	233.8	9368.4	374.6	407.3	491.5	137.4	90.4	625.1	270.2	116.1	193.5	Monster Energy
47.2	158.3	144	2895.5	4429.9	4115.6	119.2	236.3	9376	383.5	405.4	497.8	131.7	88.8	623.2	275.7	116.1	192.5	Monster Energy
46.4	164.1	145.8	2888.3	4431.4	4139.5	118.1	234.3	9318.3	376.3	376.9	487.5	127.5	84.8	620.5	269.1	115.5	191.6	Monster Energy
45.6	159.2	144.9	2851.4	4403.5	4128.2	118.1	233.3	9364	372.9	386.7	489.2	130	86.4	619.6	271.3	114.9	189.7	Monster Energy
46.4	157.3	143	2873	4414.8	4099.4	118.1	234.3	9308.5	380.1	385.8	496.4	129.2	85.6	618.7	272.4	115.5	191.6	Monster Energy
45.6	164.1	145.8	2890.1	4404.3	4112.8	117.6	232.8	9236.7	369.5	415.2	487.5	139.1	91.2	619.6	267	114.9	191.6	Monster Energy
45.6	159.2	144	2852.3	4384.6	4110	118.1	232.8	9328.1	371.6	387.7	488.3	130.8	86.4	617.8	270.2	114.9	189.7	Monster Energy
45.6	159.2	144.9	2862.2	4388.4	4108.6	118.1	233.8	9310.7	374.2	386.7	489.2	130	86.4	617.8	270.2	114.9	189.7	Monster Energy
45.6	160.2	144	2850.5	4394.4	4117	117.6	232.3	9332.5	369.5	387.7	486.6	130	85.6	617.8	270.2	114.3	189.7	Monster Energy
44.8	158.3	144	2846.9	4382.4	4110.7	118.1	233.3	9315.1	369.5	386.7	489.2	130	86.4	616.9	270.2	114.3	188.8	Monster Energy
46.4	165.1	144.9	2849.6	4418.6	4137.4	117.1	232.3	9345.5	369.1	378.9	478.9	126.7	84	617.8	268.1	114.3	189.7	Monster Energy
46.4	166.1	146.7	2849.6	4426.2	4151.4	116.5	231.3	9345.5	365.3	378.9	478	126.7	84	616.9	267	114.3	188.8	Monster Energy
45.6	167	147.7	2866.7	4426.9	4147.2	116.5	230.4	9352.1	364.5	378.9	474.9	126.7	84	616.9	267	113.8	187.9	Monster Energy
46.4	158.3	144	2878.4	4428.4	4106.5	118.7	234.3	9321.6	377.1	386.7	492.8	129.2	85.6	618.7	272.4	115.5	190.7	Monster Energy
46.4	157.3	144	2885.6	4410.3	4095.9	118.7	234.8	9283.5	378.4	384.8	495.5	129.2	85.6	617.8	272.4	115.5	190.7	Monster Energy
46.4	155.3	143	2869.4	4396.7	4088.9	118.7	234.3	9271.6	375.9	385.8	496	130	85.6	616.9	272.4	114.9	190.7	Monster Energy
46.4	171.9	147.7	2889.2	4418.6	4159.8	116.5	229.9	9290	359.8	386.7	469.5	130.8	85.6	616	262.6	113.8	189.7	Monster Energy
45.6	155.3	143	2859.5	4383.1	4084	118.1	233.3	9268.3	373.3	388.7	494.6	130.8	86.4	616	272.4	114.9	189.7	Monster Energy
45.6	158.3	143	2837	4368.8	4093.8	117.1	230.9	9312.9	367.4	384.8	485.2	130	85.6	616	270.2	114.3	188.8	Monster Energy
45.6	159.2	143	2834.3	4366.5	4088.9	117.1	230.9	9294.4	367.4	383.8	484.8	129.2	85.6	616	269.1	113.8	187.9	Monster Energy
410	435	460	485	510	535	560	585	610	645	680	705	730	760	810	860	900	940
23.2	53.7	50.8	555	1099.4	1422.7	70	177.7	4337.1	285.8	354.3	425	124.3	85.6	391.6	168.9	62.1	107.5	Pepsi
20	40.1	28.6	537.8	992.1	1258.3	85.9	224	4659.2	377.6	448.6	502.7	116	88	427.9	183.1	73.1	122.4	Pepsi
23.2	40.1	27.7	534.2	969.5	1214.1	62.9	158.5	5044.4	315.8	498.6	407.9	181.9	124.1	431.5	197.2	65.6	112.2	Pepsi
23.2	29.3	19.4	497.3	845.7	1044.2	27.9	72.9	6112.8	168.7	545.7	130.3	216.4	148.9	522.4	236.5	12.8	29.9	Pepsi
24	37.1	23.1	550.5	996.7	1261.2	41.6	104.8	3634.2	265.1	305.3	352.2	115.2	69.6	310.7	134	56.9	103.8	Pepsi
26.4	39.1	23.1	560.4	1026.1	1300.5	45.9	118.6	4378.4	264.7	287.6	386.8	112.7	72	389.8	160.2	63.8	115	Pepsi
24	36.1	22.1	546.9	993.7	1264	43.2	101.4	4555.8	238.9	392.6	390.9	140.7	89.6	403.4	171.1	62.7	114	Pepsi
24.8	37.1	22.1	543.2	989.9	1265.4	41.6	103.9	5144.5	247.3	290.5	381.9	121.8	78.4	447.9	184.2	62.7	114	Pepsi
24.8	37.1	22.1	546.9	986.1	1249.2	45.4	116.7	5145.5	276.5	320	392.7	121.8	78.4	447.9	187.4	62.7	115	Pepsi
24	38.1	22.1	539.6	984.6	1261.2	42.1	103.4	5144.5	243.1	317	377.8	121	77.6	445.2	184.2	62.1	113.1	Pepsi
24.8	39.1	24	550.5	995.2	1275.9	42.7	108.3	5164	235.1	352.4	388.6	121	82.4	452.4	188.5	62.7	113.1	Pepsi
25.6	34.2	20.3	519.8	916.6	1141.1	41.6	102.4	5019.3	248.2	322	383.2	114.4	76.8	436.1	185.2	62.1	113.1	Pepsi
23.2	37.1	22.1	534.2	976.3	1248.5	43.2	101.9	4897.5	235.5	330.8	382.3	124.3	78.4	427	173.3	62.1	112.2	Pepsi
24.8	36.1	23.1	543.2	973.3	1230.3	47	113.2	5096.6	256.2	328.8	408.4	127.5	80.8	442.4	188.5	62.7	113.1	Pepsi
23.2	37.1	22.1	533.3	971.8	1245	43.8	107.3	5040	234.2	318	381.9	116.8	76	439.7	180.9	61.5	112.2	Pepsi
23.2	36.1	22.1	536.9	965	1230.3	41.6	98.9	5046.5	232.5	330.8	379.6	121	77.6	438.8	184.2	61.5	111.2	Pepsi
23.2	36.1	22.1	528.8	966.5	1239.4	40.5	97.5	4993.2	228.3	321	371.1	117.7	76.8	437.9	178.7	60.9	111.2	Pepsi
24	37.1	24.9	532.4	970.3	1252	42.7	115.7	5142.3	264.3	386.7	421.9	128.4	88	442.4	186.3	63.8	114	Pepsi
23.2	37.1	25.8	504.5	918.2	1180.4	50.9	105.8	4205.4	240.2	427	295.2	128.4	90.4	364.3	162.4	42.9	73.8	Pepsi
24.8	41	30.5	545	992.1	1280.1	48.7	109.3	5007.4	228.3	300.4	400.7	121	79.2	434.3	178.7	62.1	109.4	Pepsi
21.6	37.1	24.9	518.9	959.7	1231.7	41	98.4	4980.2	243.1	296.4	366.6	116	73.6	434.3	178.7	60.4	110.3	Pepsi
18.4	35.2	22.1	497.3	950.6	1231.7	39.4	97	4948.6	232.1	343.5	355.4	117.7	80	430.6	177.6	59.2	108.4	Pepsi
24	35.2	21.2	524.3	941.6	1198.7	44.3	105.3	5008.4	244.4	346.5	385	125.1	80.8	434.3	185.2	60.4	109.4	Pepsi
23.2	36.1	22.1	518.9	949.9	1223.9	39.4	95.5	5033.5	225.4	320	361.7	116	76	432.5	179.8	59.8	107.5	Pepsi
24	34.2	21.2	523.4	938.5	1195.1	40.5	97	4936.6	235.1	310.2	379.6	116.8	74.4	428.8	180.9	60.4	108.4	Pepsi
24.8	36.1	21.2	527.9	952.1	1204.3	38.3	94	4914.9	238.5	297.4	343.2	111.1	72	426.1	177.6	56.3	103.8	Pepsi
20.8	33.2	20.3	512.6	931.7	1183.9	38.3	91.6	4905.1	233.4	303.3	351.3	114.4	73.6	427.9	180.9	56.3	102.8	Pepsi
16	35.2	27.7	470.3	878.1	1083.5	93.5	152.6	5754.9	269.3	477	203.5	207.4	127.3	495.1	210.3	17.4	35.5	Pepsi
25.6	38.1	24	534.2	961.2	1214.1	41.6	116.2	4945.3	238.9	277.8	367.5	116.8	75.2	429.7	179.8	60.9	102.8	Pepsi
24.8	37.1	21.2	527	957.4	1214.8	44.9	98.4	5503.5	222	382.8	251.6	208.2	125.7	468.8	201.6	44.7	85.1	Pepsi
23.2	34.2	21.2	529.7	945.3	1183.2	39.4	99.9	4955.1	255.4	322	310.9	124.3	78.4	432.5	185.2	47.6	90.7	Pepsi
24	37.1	24	523.4	947.6	1210.6	48.7	106.8	5004.1	237.6	345.5	368.4	127.5	83.2	433.4	180.9	59.8	108.4	Pepsi
21.6	34.2	22.1	510.8	935.5	1196.5	38.3	97	4875.7	235.5	325.9	348.2	121.8	77.6	426.1	177.6	58	103.8	Pepsi
24.8	37.1	22.1	527	949.9	1199.4	45.4	112.2	4875.7	265.5	272.9	381.4	107	68.8	424.3	175.4	60.4	111.2	Pepsi
22.4	35.2	21.2	516.2	934	1191.6	44.9	108.8	4824.6	237.2	281.7	367.5	108.6	70.4	423.4	172.2	59.8	107.5	Pepsi
410	435	460	485	510	535	560	585	610	645	680	705	730	760	810	860	900	940
72.7	535.3	910	4677.5	6126.5	5141.5	277.9	401.2	4371.9	274.8	605.6	706.7	208.2	126.5	477	225.6	104.5	177.6	Powarade
71.1	536.3	907.2	4633.4	6074.4	5141.5	269.1	388.4	4319.7	260.4	592.9	682.4	204.9	124.9	470.6	220.1	102.7	173.9	Powarade
65.5	503.1	875.8	4646	5988.4	5038.3	269.7	389.8	4252.2	252.8	608.6	708.9	208.2	127.3	469.7	223.4	102.7	172	Powarade
66.3	519.7	894.3	4579.3	5949.9	5096.6	264.7	379	4280.5	245.2	612.5	673.4	211.5	128.1	465.2	217.9	100.4	168.2	Powarade
72.7	523.6	883.2	4552.3	5938.5	4932.3	268	388.9	4163	265.9	585	684.7	200	121.7	459.7	216.8	101	173.9	Powarade
64.7	532.4	895.2	4607.2	6003.5	5188.6	254.3	365.2	4296.8	234.2	586	644.7	204.9	124.1	464.3	212.5	98.7	166.4	Powarade
65.5	503.1	875.8	4563.1	5841.9	4945.6	263.6	379.5	4176.1	249.9	599.7	675.7	206.5	125.7	457.9	215.8	99.2	167.3	Powarade
67.9	536.3	887.8	4507.2	5940.8	5075.5	252.7	364.7	4233.7	239.7	565.4	636.6	196.7	119.3	457.9	210.3	98.1	167.3	Powarade
63.9	519.7	882.3	4509.9	5863	5061.5	250.5	359.8	4230.5	230.9	579.1	635.7	202.4	122.5	457.9	209.2	97.5	163.6	Powarade
67.9	512.9	871.2	4432.5	5783	4892.2	257.1	371.1	4146.7	247.8	572.3	651.9	196.7	120.1	451.5	211.4	98.1	166.4	Powarade
66.3	523.6	886.9	4378.4	5762.6	4921.7	252.2	364.3	4107.5	238	562.4	631.2	195	118.5	446.1	205.9	95.8	162.6	Powarade
66.3	520.7	881.4	4341.5	5728.6	4875.4	251.6	363.8	4081.4	238.9	562.4	629.9	195	118.5	443.4	204.9	95.8	162.6	Powarade
68.7	501.1	866.6	4288.3	5584.4	4656.3	259.3	376.1	3918.2	253.7	567.3	652.3	194.2	117.7	433.4	203.8	95.2	163.6	Powarade
66.3	494.3	865.7	4259.5	5556.5	4671.7	257.1	371.1	3935.6	249.5	565.4	642.9	194.2	118.5	432.5	203.8	94.6	159.8	Powarade
61.5	507	876.7	4320.7	5645.6	4876.1	246.7	353.9	4021.6	225.4	568.3	616.4	199.1	119.3	436.1	200.5	92.9	156.1	Powarade
66.3	499.2	864.7	4255	5557.2	4685.8	254.3	366.2	3925.8	243.1	562.4	635.7	193.4	117.7	431.5	202.7	93.4	159.8	Powarade
67.1	484.5	846.3	4249.6	5528.5	4558.7	258.7	377.1	3870.3	260.4	563.4	659.1	191.7	116.9	429.7	204.9	94.6	162.6	Powarade
64.7	509.9	867.5	4246	5593.5	4758.1	246.7	356.4	3973.7	233.8	550.7	614.1	190.9	116.1	431.5	199.4	92.9	158	Powarade
63.1	479.6	851.8	4253.2	5458.3	4614.2	254.3	366.7	3885.5	242.7	574.2	642	197.5	119.3	427.9	201.6	92.9	158	Powarade
63.9	478.7	850.9	4198.2	5447.7	4576.2	256	368.7	3860.5	246.9	555.6	643.8	191.7	116.1	426.1	201.6	93.4	158	Powarade
63.1	499.2	862	4227.1	5530.8	4731.4	245	353.9	3949.7	231.3	538.9	611.9	188.4	114.5	428.8	197.2	92.3	156.1	Powarade
59.9	463	831.5	4229.8	5446.2	4576.9	253.3	366.2	3876.8	236.8	569.3	656.8	195	119.3	429.7	204.9	93.4	157	Powarade
63.9	467.9	829.7	4217.1	5434.2	4519.4	254.3	370.7	3802.8	249	536.9	657.3	183.5	112	424.3	201.6	94	159.8	Powarade
61.5	472.8	845.4	4183.8	5395.6	4586.1	250.5	359.8	3874.7	236.3	571.3	632.6	197.5	119.3	424.3	200.5	91.7	155.2	Powarade
66.3	479.6	839.8	4173	5434.9	4515.9	253.3	367.2	3815.9	253.3	555.6	638	189.3	115.3	422.5	200.5	92.9	158.9	Powarade
64.7	476.7	839.8	4146	5400.2	4508.1	252.2	364.7	3815.9	248.6	552.6	635.3	189.3	115.3	421.6	199.4	92.3	158	Powarade
60.7	469.9	840.7	4181.1	5378.3	4570.6	248.9	357.4	3846.4	232.5	567.3	629.4	195	118.5	422.5	199.4	91.1	154.2	Powarade
59.9	488.4	850	4165.8	5462.8	4704	240.1	345.1	3893.2	222	530	600.2	186	112.8	422.5	194	90.5	152.4	Powarade
63.9	487.5	844.4	4136.1	5404.7	4560.8	247.2	356.9	3840.9	236.8	546.7	617.7	187.6	114.5	419.7	196.1	91.7	156.1	Powarade
59.9	466.9	837.1	4148.7	5348.1	4554.5	248.3	355.9	3840.9	228.7	566.4	625.8	195	118.5	420.6	198.3	91.1	152.4	Powarade
59.1	486.5	846.3	4183.8	5456.8	4716.7	238.5	342.6	3888.8	216.9	548.7	598.4	191.7	116.1	422.5	194	90.5	151.4	Powarade
59.1	485.5	848.1	4163.1	5444.7	4700.5	238.5	342.1	3873.6	216.1	550.7	596.6	192.6	115.3	420.6	192.9	90	150.5	Powarade
62.3	495.3	846.3	4126.2	5442.5	4638.7	240.1	346.5	3861.6	226.2	533	598	184.3	112	419.7	192.9	90.5	153.3	Powarade
58.3	469.9	838.9	4131.6	5345.8	4576.9	245	351	3834.4	224.1	560.5	615.9	193.4	116.9	418.8	196.1	90	151.4	Powarade
410	435	460	485	510	535	560	585	610	645	680	705	730	760	810	860	900	940
55.9	257.9	261.2	4816.2	6989.6	6640	186.5	411.5	14428	553.9	686.1	790.3	225.5	144.9	957.6	420.6	183.4	288.8	Redbull
55.9	259.8	265.8	4828.9	7014.5	6665.3	186.5	417.4	14461.7	560.6	690	791.6	227.1	145.7	959.4	420.6	183.4	288.8	Redbull
50.3	227.6	233.5	4623.5	6781.9	6486.2	183.8	363.3	14040.6	488.3	569.3	756.6	187.6	126.5	937.6	415.2	179.3	281.3	Redbull
47.9	223.7	233.5	4592.8	6714	6504.5	182.7	358.8	14085.2	470.6	643.9	750.3	214.8	138.5	938.5	413	178.2	278.5	Redbull
49.5	248.1	236.3	4552.3	6704.9	6553.6	177.8	350	13929.6	465.5	540.8	696.8	179.4	120.9	919.4	393.4	174.1	273.9	Redbull
47.2	215.9	226.1	4475.7	6552.4	6319.1	179.4	352.4	13852.4	470.2	681.2	739.9	221.4	142.5	924	409.7	174.1	273.9	Redbull
47.2	219.8	226.1	4446	6556.2	6349.3	177.8	349.5	13717.5	457.1	575.2	726.9	194.2	127.3	912.1	401	173	271.1	Redbull
47.2	217.8	225.2	4451.4	6528.2	6317.7	177.8	350	13692.4	464.2	652.7	729.2	215.6	137.7	913.1	402.1	173.5	271.1	Redbull
48.7	220.8	224.3	4453.2	6553.2	6270.6	177.8	351.9	13551	477.3	551.6	730.5	182.7	122.5	906.7	399.9	173.5	272.9	Redbull
46.4	220.8	226.1	4428.9	6499.5	6318.4	176.7	346.5	13776.2	460	666.5	717.9	216.4	140.1	914.9	402.1	172.4	270.1	Redbull
47.9	217.8	222.4	4415.3	6512.4	6236.2	177.2	350.5	13494.4	473.1	548.7	729.6	181.9	121.7	901.2	398.8	172.4	271.1	Redbull
46.4	216.9	223.3	4409.9	6484.4	6258.7	176.1	346.5	13505.3	456.2	575.2	721.5	193.4	126.5	900.3	396.6	171.2	268.3	Redbull
46.4	213	222.4	4410.8	6458.8	6215.9	176.7	347.5	13627.1	464.7	667.5	729.6	215.6	139.3	909.4	403.2	171.8	270.1	Redbull
47.2	239.3	231.6	4420.7	6516.9	6411.8	172.8	339.1	13539	443.9	565.4	674.8	189.3	123.3	894.9	379.2	168.9	265.5	Redbull
46.4	213.9	224.3	4419.8	6455.7	6215.9	176.1	346	13571.7	462.5	663.5	723.8	215.6	138.5	904.9	401	171.2	268.3	Redbull
47.2	215.9	220.6	4364	6445.9	6181.5	175	345.5	13366	463.4	542.8	717.5	179.4	120.1	891.3	394.5	170.6	267.3	Redbull
47.9	242.3	229.8	4370.3	6461.8	6359.1	170.7	335.2	13409.5	443.5	537.9	661.3	180.2	119.3	885.8	373.8	166.6	263.6	Redbull
45.6	214.9	221.5	4343.3	6373.4	6182.9	173.4	340.1	13495.5	451.1	652.7	706.7	212.3	136.9	897.6	394.5	168.9	264.5	Redbull
45.6	210	219.6	4337	6360.6	6143.6	173.4	341.1	13422.6	453.2	657.6	714.3	213.9	136.9	893.1	395.5	168.9	264.5	Redbull
47.9	239.3	226.1	4355	6431.6	6286.1	170.1	335.7	13342.1	446.9	519.2	664.9	172.8	116.1	881.3	374.8	166.6	262.6	Redbull
47.9	239.3	226.1	4347.8	6415	6268.5	169.6	334.7	13294.2	446.5	516.3	662.2	172	115.3	879.4	373.8	166	262.6	Redbull
46.4	248.1	232.6	4322.5	6375	6396.3	167.9	325.4	13586.9	428.7	636.1	628.5	207.4	132.9	884	369.4	163.1	257	Redbull
45.6	234.4	225.2	4299.1	6348.5	6284	168.5	329.8	13298.5	431.7	602.7	655.9	200	127.3	876.7	371.6	164.8	258.9	Redbull
45.6	218.8	220.6	4289.2	6302.5	6158.3	169.6	333.7	13310.5	440.6	639	683.8	207.4	132.9	882.2	383.6	166	260.8	Redbull
44.8	213	217.8	4260.4	6280.6	6128.8	170.1	333.7	13220.2	436.3	604.6	689.6	202.4	129.7	875.8	383.6	166	259.8	Redbull
47.2	218.8	217.8	4297.3	6335.7	6081.8	170.7	337.7	13074.4	458.3	527.1	692.3	173.6	116.9	871.3	382.5	166.6	262.6	Redbull
45.6	232.5	225.2	4289.2	6314.6	6234.8	167.9	328.8	13287.7	433.4	621.3	655	200.8	129.7	875.8	372.7	164.2	258	Redbull
44	216.9	219.6	4249.6	6258.7	6134.4	168.5	330.8	13240.9	430.8	627.2	677.5	206.5	132.1	874	380.3	164.8	258	Redbull
44.8	228.6	222.4	4252.3	6272.3	6194.8	166.8	327.3	13140.8	430	618.4	655.5	201.6	128.9	864.9	369.4	163.1	257	Redbull
44	205.1	215	4218	6212.6	6012.9	169	332.7	12955.8	435.1	581.1	694.1	195	125.7	860.4	380.3	164.8	257	Redbull
46.4	242.3	226.1	4244.2	6260.2	6239.8	165.2	321.9	12988.4	427	595.8	624	196.7	124.9	853.1	355.2	160.8	254.2	Redbull
44	203.2	213.2	4211.7	6182.4	5966.6	169	332.7	12974.3	441.4	641.9	697.3	208.2	133.7	865.8	383.6	164.2	258	Redbull
45.6	205.1	210.4	4200	6205.8	5935.7	169	334.7	12787.1	450.7	529.1	696.4	173.6	116.1	854	379.2	164.8	258	Redbull
46.4	232.5	220.6	4231.6	6257.9	6115.5	165.2	326.8	12924.2	435.1	506.5	645.6	167	112.8	853.1	362.9	161.9	255.2	Redbull
410	435	460	485	510	535	560	585	610	645	680	705	730	760	810	860	900	940
59.9	330.2	329.5	4800	6001.2	5244.7	202.9	467.1	10863.4	596.6	580.1	632.6	214.8	141.7	720.5	341.1	127.1	202.8	Schweppes
35.2	288.2	312.9	4767.6	6171.8	5530.5	158.6	284	9839.5	378	485.9	505.9	135.8	99.2	654.1	300.7	131.2	210.3	Schweppes
51.9	311.6	325.8	5003.6	6244.3	5499.6	193.6	324.4	10315	417.7	464.3	534.2	155.5	104	661.4	296.4	132.9	210.3	Schweppes
54.3	308.7	316.5	5072.1	6279.1	5428.7	140.6	248.1	10103.9	369.5	451.5	390.4	159.6	103.2	649.6	288.8	87.1	137.4	Schweppes
44	250.1	267.6	4118	4977.3	4138.1	131.8	260.4	10657.8	316.7	415.2	314.5	172	109.6	686.8	302.9	67.9	96.3	Schweppes
55.1	360.5	363.6	4350.5	5646.3	5213.8	127.4	224	10065.9	352.6	402.4	270.9	173.6	107.2	618.7	271.3	58.6	94.4	Schweppes
53.5	369.3	386.7	4601.8	5924.2	5373.9	187.6	335.7	7977.8	443.9	507.5	511.7	150.6	100.8	483.3	222.3	137	225.3	Schweppes
63.9	367.3	384.8	3907.2	5408.5	5141.5	187.1	376.6	10482.6	495.9	520.2	537.8	135.8	105.6	674.1	295.3	138.7	227.1	Schweppes
47.9	213	271.3	1741.5	2632.1	2425.4	186	322.4	9924.4	385.2	346.5	549	119.3	82.4	646	282.2	135.2	214	Schweppes
102.3	1226.9	3659.2	3291.9	5351.1	6109.1	137.3	261.9	9658.9	304	432.9	465.9	141.5	95.2	615.1	264.8	126.5	194.4	Schweppes
43.2	328.2	323.9	4648.7	6035.2	5183.6	177.2	407.1	10775.3	582.2	498.6	638.4	187.6	119.3	698.6	318.2	146.3	237.4	Schweppes
37.6	279.4	303.6	4549.6	5809.4	5180.8	148.2	285.5	10071.3	414.3	459.4	540.9	148.9	101.6	654.1	293.1	132.9	212.2	Schweppes
47.9	337	342.4	4710.8	5987.6	5497.5	125.3	256	10246.5	383.9	461.3	390	145.6	100	652.3	280	99.8	163.6	Schweppes
57.5	331.2	323	4707.2	5891	5309.3	141.1	270.2	10050.6	401.2	368.1	456.9	125.9	86.4	638.7	273.5	123	204.7	Schweppes
55.1	335.1	330.4	4799.1	6007.2	5495.4	154.8	392.3	10022.3	432.1	458.4	532.8	115.2	95.2	651.4	287.7	134.6	207.5	Schweppes
63.9	334.1	354.4	4849.6	5968	5246.8	158.1	361.3	10261.7	433.8	552.6	527	135	111.2	669.6	304	134.6	212.2	Schweppes
64.7	359.5	358.1	4792.8	5860.8	5126.1	194.2	325.9	8062.7	362.3	426	489.7	123.4	84.8	524.2	233.2	131.7	203.8	Schweppes
59.9	303.8	307.3	4792.8	5865.3	5237.7	145	266.8	10207.3	383.1	384.8	501.4	171.2	106.4	658.7	286.6	128.8	209.4	Schweppes
64.7	311.6	314.7	4805.4	5847.2	5063.6	155.9	286	10522.8	432.5	499.6	510.8	164.6	116.1	677.8	307.3	131.7	218.7	Schweppes
58.3	309.7	328.5	4860.4	5989.1	5376.7	159.2	286.5	8439.2	393.6	575.2	509.5	159.6	109.6	571.5	260.4	130.6	211.2	Schweppes
58.3	290.1	341.5	4781.1	5953.6	5316.4	156.4	292.4	9234.6	402.1	412.3	531.5	154.7	97.6	609.6	265.9	131.2	212.2	Schweppes
56.7	305.8	330.4	4790.1	5909.8	5318.5	161.4	281.1	10189.9	372.1	409.3	513.1	180.2	115.3	649.6	294.2	130	209.4	Schweppes
51.9	291.1	308.2	4655	5857.7	5184.3	165.7	328.8	8502.3	432.1	445.6	544.1	135.8	93.6	569.6	246.3	133.5	215.9	Schweppes
59.9	301.9	309.2	4825.3	5887.2	5221.6	158.1	304.2	9655.6	416.5	407.3	517.6	142.4	93.6	627.8	274.6	130	213.1	Schweppes
59.9	300.9	314.7	4838.8	5847.9	5150.6	170.7	303.7	9582.7	415.2	386.7	515.3	131.7	88.8	627.8	271.3	130	214	Schweppes
41.6	314.6	312.9	4420.7	5639.5	5160.5	147.1	269.7	10365.1	372.9	366.1	456.9	128.4	86.4	656.9	274.6	127.1	208.4	Schweppes
59.1	336	356.2	4780.2	5865.3	5193.5	154.2	285	9902.6	357.3	365.1	498.2	129.2	85.6	639.6	268.1	131.7	207.5	Schweppes
51.9	393.7	402.4	4784.7	6065.4	5513	163.5	288.9	10340	328.1	455.4	494.6	144.8	104	654.1	276.8	130	198.2	Schweppes
59.1	290.1	357.2	4471.2	5448.5	4856.4	176.1	317.5	7537.1	388.1	605.6	506.8	161.3	116.1	480.6	236.5	118.4	186	Schweppes
55.9	340.9	350.7	4780.2	5921.9	5410.5	150.4	277.1	10059.3	365.3	424	465	143.2	94.4	641.4	269.1	126.5	206.6	Schweppes
55.9	244.2	338.7	3527.9	4392.9	3942.2	160.8	285.5	9700.3	382.6	408.3	516.2	137.4	94.4	626	276.8	127.7	205.6	Schweppes
64.7	302.8	275.9	4356.8	5311.8	4369.1	141.7	272.7	9557.7	421.1	343.5	443.9	116.8	80	622.3	267	113.8	203.8	Schweppes
63.1	299.9	337.8	4560.4	5448.5	4700.5	157	304.2	7429.4	431.3	445.6	520.2	130	89.6	489.7	233.2	130	215	Schweppes
54.3	290.1	335.9	4603.6	5644.1	4968.1	155.3	283.5	9114.9	381.8	505.5	513.5	153.1	106.4	588.7	270.2	126.5	205.6	Schweppes
53.5	204.2	258.4	3497.3	4426.9	3791.9	192.5	331.8	8994.1	434.2	435.8	531.5	145.6	96	583.3	263.7	129.4	211.2	Schweppes
57.5	270.6	302.7	3844.2	4923.7	4406.3	151	275.2	9336.8	375.4	383.8	468.1	133.3	89.6	590.5	259.3	125.9	206.6	Schweppes
55.9	228.6	260.3	3014.4	3877.2	3468.2	152.6	279.6	9071.3	381.4	381.8	474.4	132.5	88	575.1	256.1	125.9	206.6	Schweppes
55.1	339	364.5	4635.2	5728.6	5212.4	150.4	271.7	9315.1	364.5	398.5	457.8	143.2	92.8	587.8	255	123.6	201	Schweppes
410	435	460	485	510	535	560	585	610	645	680	705	730	760	810	860	900	940
19.2	32.2	15.7	189.2	188.8	113.1	7.1	21.7	3478.6	295.5	674.3	737.7	237.8	144.1	626.9	294.2	73.1	143.9	Red Wine
19.2	32.2	15.7	189.2	188.8	113.1	7.1	21.7	3469.9	294.7	673.4	735.9	237	143.3	626	293.1	72.5	143.9	Red Wine
20	33.2	14.8	191	189.5	108.8	6.6	21.2	3241.4	302.7	564.4	722.9	195.8	124.1	610.5	283.3	72	143	Red Wine
20	33.2	14.8	191	188	108.1	6.6	21.2	3214.2	301.9	559.5	717.5	193.4	123.3	607.8	281.1	71.4	142.1	Red Wine
20.8	32.2	14.8	195.5	188	106	7.1	21.7	3185.9	307.8	571.3	743.5	197.5	124.9	603.3	285.5	71.4	142.1	Red Wine
19.2	29.3	14.8	188.3	181.2	104.6	6.6	21.2	3219.6	297.2	637	753	226.3	136.9	602.3	289.8	70.8	140.2	Red Wine
19.2	29.3	14.8	187.4	179.7	103.9	6.6	21.2	3230.5	297.7	664.5	754.8	232.9	140.9	601.4	290.9	70.8	140.2	Red Wine
19.2	29.3	14.8	185.6	178.9	103.2	6.6	20.7	3184.8	294.7	638	743.1	226.3	136.9	595.1	286.6	69.6	138.3	Red Wine
20	30.3	13.8	191.9	182.7	102.5	6.6	21.2	3109.7	304.4	562.4	741.7	195	123.3	589.6	282.2	69.6	139.3	Red Wine
19.2	29.3	13.8	184.7	178.2	102.5	6.6	20.7	3113	293	568.3	733.2	203.3	125.7	586.9	280	69.1	137.4	Red Wine
19.2	28.3	13.8	180.2	175.2	101.1	6.6	20.7	3148.9	290	664.5	739.9	232.9	140.1	588.7	284.4	69.1	137.4	Red Wine
19.2	28.3	13.8	182.9	175.2	100.4	6.6	20.2	3083.6	288.8	614.5	731.4	218.1	131.3	579.6	279	68.5	135.5	Red Wine
18.4	29.3	13.8	175.7	173.7	101.8	6.6	19.7	3126.1	277.4	640	704.9	225.5	136.1	581.4	275.7	67.9	134.6	Red Wine
20	31.3	13.8	184.7	178.2	101.1	6.6	20.2	3004.2	291.7	534	696.4	184.3	116.9	573.3	268.1	67.9	135.5	Red Wine
19.2	31.3	13.8	178.4	176.7	101.8	6	19.7	2998.8	280.7	527.1	672.1	181.9	115.3	570.5	262.6	66.7	133.7	Red Wine
19.2	30.3	13.8	177.5	175.2	101.1	6	19.7	3009.6	279.9	529.1	677.9	182.7	116.1	568.7	264.8	66.7	132.7	Red Wine
20	29.3	13.8	188.3	177.4	98.3	6.6	20.7	2985.7	296.4	548.7	716.6	189.3	119.3	566	272.4	67.3	134.6	Red Wine
18.4	27.4	13.8	174.8	169.9	98.3	6.6	19.7	3068.4	282.4	656.7	717.9	229.6	137.7	571.5	276.8	66.7	132.7	Red Wine
18.4	27.4	13.8	175.7	170.6	98.3	6.6	19.7	3005.3	276.9	558.5	706.7	198.3	122.5	564.2	271.3	66.2	131.8	Red Wine
19.2	28.3	13.8	181.1	172.9	96.9	6.6	20.2	2937.8	287.9	526.1	702.6	183.5	116.1	558.7	267	66.2	131.8	Red Wine
19.2	29.3	13.8	179.3	172.9	97.6	6.6	19.7	2930.2	282	525.1	686.5	181.9	114.5	555.1	263.7	65.6	130.9	Red Wine
17.6	29.3	13.8	167.6	167.6	99	6	18.7	2981.3	261.7	587	648.7	209.8	125.7	556	257.2	64.4	128.1	Red Wine
17.6	26.4	13.8	171.2	166.9	96.2	6	19.2	2989	274.4	628.2	698.6	220.5	132.9	558.7	270.2	65	129	Red Wine
18.4	29.3	13.8	177.5	170.6	96.2	6	19.7	2895.4	279.1	521.2	681.1	180.2	113.6	549.7	261.5	65	129	Red Wine
17.6	28.3	13.8	164.9	165.4	97.6	6	18.2	2940	258.8	582.1	643.8	207.4	124.1	548.7	255	63.8	127.1	Red Wine
18.4	28.3	12.9	177.5	169.1	94.8	6	19.7	2854	282.9	520.2	685.6	180.2	113.6	544.2	260.4	64.4	129	Red Wine
17.6	27.4	12.9	165.8	163.8	96.2	6	18.7	2965	263.8	613.5	671.6	215.6	129.7	550.6	262.6	64.4	127.1	Red Wine
17.6	27.4	12.9	169.4	165.4	95.5	6	19.2	2878	268.1	502.6	673	177.7	112	542.4	258.2	63.8	127.1	Red Wine
17.6	27.4	12.9	168.5	163.8	94.8	6	19.2	2873.6	268.5	515.3	676.6	183.5	114.5	540.6	259.3	63.8	126.2	Red Wine
17.6	29.3	13.8	168.5	166.9	96.2	6	18.7	2834.5	267.2	491.8	632.6	170.3	108	536.9	248.4	63.3	125.2	Red Wine
18.4	29.3	13.8	167.6	166.1	95.5	6	18.7	2826.8	262.1	488.8	629.4	169.5	108	535.1	246.3	62.7	125.2	Red Wine
16.8	27.4	12.9	159.5	160.1	93.4	5.5	17.7	2779	252.4	482.9	620	173.6	108	524.2	243	61.5	122.4	Red Wine
16.8	27.4	12.9	157.7	157.8	93.4	5.5	17.7	2831.2	247.8	563.4	620.4	200	120.1	526	245.2	60.9	121.5	Red Wine
16.8	25.4	12.9	163.1	158.6	91.3	6	18.2	2787.7	257.9	527.1	658.2	187.6	115.3	523.3	252.8	61.5	122.4	Red Wine
410	435	460	485	510	535	560	585	610	645	680	705	730	760	810	860	900	940
44	316.5	323.9	3474.8	4084.9	3430.2	114.3	266.3	4658.1	258.3	305.3	385.9	84.8	62.4	288.9	141.7	86.5	140.2	Sparkling Water
35.2	264.7	229.8	3047.8	3694.5	3205.5	50.3	109.3	5551.4	164.5	302.3	151.9	102	66.4	360.7	164.5	33.7	58.9	Sparkling Water
43.2	287.2	252.9	3558.6	4340.1	3947.1	126.9	248.1	6973.5	257.5	270.9	381.4	93	63.2	450.6	195	87.6	129	Sparkling Water
42.4	282.3	322.1	2494.6	3401.5	3333.3	102.8	220	5528.5	274.4	236.6	346.8	76.5	52.8	355.2	151.5	91.1	142.1	Sparkling Water
39.2	294	263	3499.1	4383.1	4006.8	117.1	217.1	3797.4	243.1	235.6	355.8	72.4	45.6	254.4	103.5	92.9	143.9	Sparkling Water
38.4	241.3	204	3101.8	3785.1	3392.3	89.7	169.3	5676.5	224.1	232.6	304.2	79	53.6	365.2	156.9	77.8	125.2	Sparkling Water
40.8	257.9	225.2	2831.5	3714.1	3497.7	126.4	224	7257.5	228.3	252.3	359.9	88.9	62.4	463.3	197.2	93.4	144.9	Sparkling Water
40	234.4	221.5	2600.9	3196.9	2935.2	90.3	161.5	5682	203.4	240.5	287.5	80.6	55.2	353.4	159.1	68.5	111.2	Sparkling Water
38.4	229.6	202.1	2290.1	2922.8	2787	74.9	141.8	5467.6	199.6	238.5	239	79.8	53.6	338.9	148.2	55.7	92.5	Sparkling Water
31.2	122.1	145.8	1520.7	1957.9	1785	96.3	181.6	6406.6	222.4	277.8	326.2	90.5	64	407.9	182	83.6	131.8	Sparkling Water
28.8	255.9	246.4	3127.9	3880.2	3578.4	90.8	168.3	5983.4	222.4	257.2	294.7	84.8	58.4	383.4	161.3	74.3	121.5	Sparkling Water
26.4	138.7	154.1	1109	1766.1	1804	109.9	209.7	7397.9	235.5	306.2	381.9	100.4	74.4	487.9	217.9	96.9	151.4	Sparkling Water
35.2	228.6	209.5	3191	3842.5	3467.5	83.1	156	6494.8	214.8	246.4	279.9	84.8	57.6	411.6	177.6	67.9	112.2	Sparkling Water
38.4	200.3	200.3	2127	2944.7	2900.1	97.4	176.7	5707	233	232.6	309.5	79	53.6	367	158	77.8	126.2	Sparkling Water
36	206.1	196.6	2899.1	3659	3348.1	93.5	196.9	6326.1	251.6	241.5	304.6	86.4	57.6	402.5	172.2	78.9	128.1	Sparkling Water
34.4	201.2	220.6	2766.7	3628.1	3400.8	96.8	195.4	7030.1	252.4	269.9	334.7	87.2	66.4	453.3	204.9	86.5	138.3	Sparkling Water
25.6	191.5	200.3	2752.3	3646.9	3296.8	100.1	205.8	6376.2	271.4	268	340.1	85.6	60.8	416.1	184.2	90.5	145.8	Sparkling Water
36.8	226.6	208.6	3063.1	3844.8	3549.6	95.2	179.2	6834.2	233.8	240.5	318.1	83.9	57.6	435.2	186.3	85.9	137.4	Sparkling Water
37.6	249.1	214.1	3255.9	4015.4	3702.7	95.2	177.2	6770	234.7	235.6	318.5	81.5	56	432.5	184.2	87.6	141.1	Sparkling Water
36.8	222.7	204	3218.9	3964.8	3584	96.3	179.2	6674.3	245.2	238.5	337.4	81.5	56.8	431.5	188.5	88.8	143	Sparkling Water
36.8	245.2	212.3	3238.8	3996.5	3685.8	97.4	178.7	6748.3	238.5	233.6	319.9	80.6	56	430.6	184.2	87.1	140.2	Sparkling Water
30.4	185.6	184.6	1675.7	2469.8	2405.7	103.9	233.8	5920.3	369.1	235.6	258.3	78.2	57.6	372.5	166.7	63.8	97.2	Sparkling Water
35.2	255.9	268.6	3089.2	3862.1	3560.2	79.9	174.7	5787.5	218.2	243.4	254.3	80.6	55.2	366.1	158	62.1	96.3	Sparkling Water
26.4	239.3	288.9	2385.6	3326.8	3155.7	79.3	182.6	5942	233	297.4	185.5	107.8	68.8	377	161.3	49.9	76.6	Sparkling Water
28.8	199.3	234.4	1627.9	2435.1	2389.6	59.1	140.3	3148.9	190.7	250.3	190	69.9	47.2	207.1	89.4	45.8	72.9	Sparkling Water
27.2	224.7	237.2	2818	3596.3	3295.4	56.3	111.2	5927.9	157.7	276.8	167.1	88	60	384.3	168.9	45.8	77.6	Sparkling Water
29.6	181.7	188.3	1547.8	2400.3	2466.1	84.8	154.1	6271.7	203.4	265	268.7	87.2	60	404.3	173.3	66.7	110.3	Sparkling Water
36.8	212	243.6	2657.7	3441.6	3093.2	113.2	191.5	5986.6	239.3	252.3	322.1	83.1	56	385.2	168.9	78.9	124.3	Sparkling Water
36	233.5	213.2	3084.7	3770.8	3456.9	77.7	143.2	6230.4	196.2	230.7	214.3	79	53.6	396.1	168.9	61.5	99.1	Sparkling Water
29.6	216.9	217.8	2984.7	3693.7	3373.4	82	154.1	6387	189.4	304.3	273.6	92.2	65.6	416.1	183.1	73.1	115.9	Sparkling Water
35.2	227.6	212.3	3041.5	3732.3	3411.3	73.8	143.2	5448	200	248.3	213.8	74.1	52.8	350.7	149.3	59.2	96.3	Sparkling Water
35.2	232.5	213.2	3153.2	3896.1	3564.4	87.5	162.9	6488.2	211.8	241.5	294.7	82.3	56	419.7	179.8	80.1	127.1	Sparkling Water
34.4	222.7	204	3046	3745.1	3426	90.8	170.3	6474.1	216.1	233.6	295.6	80.6	55.2	417.9	178.7	79.5	126.2	Sparkling Water
410	435	460	485	510	535	560	585	610	645	680	705	730	760	810	860	900	940
48.7	318.5	260.3	4063.1	4947.1	4552.4	117.6	219	8307.5	294.7	281.7	391.3	98.7	68	535.1	225.6	107.9	174.8	Still Water
47.2	305.8	255.6	4012.6	4879.9	4474.4	116	216.1	8203.1	290.5	280.7	391.8	97.9	68	528.8	225.6	106.8	172.9	Still Water
43.2	295	250.1	3954.1	4778.8	4385.2	116	216.1	8174.8	284.1	308.2	395.8	106.2	72.8	535.1	226.6	107.4	172.9	Still Water
44.8	292.1	247.3	3952.3	4784.1	4353.6	115.4	215.6	8076.8	286.7	306.2	398	105.3	72	529.7	225.6	107.4	172	Still Water
46.4	309.7	253.8	3948.7	4800.7	4425.3	113.8	212.2	8076.8	281.2	275.8	379.2	96.3	66.4	520.6	219	105	170.1	Still Water
41.6	274.5	242.7	3891	4701	4269.4	114.3	214.6	8068.1	285.4	309.2	403.4	107	72.8	532.4	228.8	106.2	171	Still Water
47.9	289.2	242.7	3935.2	4777.3	4284.1	113.8	214.6	7851.6	304.8	274.8	394	94.6	65.6	512.4	221.2	105.6	171	Still Water
45.6	290.1	246.4	3881.1	4707.8	4311.5	115.4	212.6	7941.9	280.7	275.8	384.6	96.3	66.4	513.3	220.1	103.9	167.3	Still Water
47.2	288.2	240.9	3892.8	4725.2	4235	115.4	216.6	7719.9	306.1	272.9	391.3	93.8	64.8	505.1	216.8	104.5	169.2	Still Water
45.6	290.1	247.3	3837	4667	4284.8	113.2	210.2	7894	282.9	271.9	378.7	95.5	65.6	507.9	216.8	102.7	165.4	Still Water
43.2	279.4	239	3823.4	4623.2	4194.9	111.6	209.2	7801.6	280.3	298.4	388.2	102	69.6	513.3	219	103.9	167.3	Still Water
46.4	294	243.6	3837	4669.3	4254.6	110.5	207.2	7763.5	288.4	267	372.9	93	64	501.5	212.5	102.1	165.4	Still Water
43.2	287.2	246.4	3722.5	4529.6	4169	112.1	208.2	7721	269.3	289.6	370.2	99.6	68	502.4	211.4	101	161.7	Still Water
43.2	288.2	244.6	3770.3	4567.3	4192.8	110.5	205.3	7728.7	268.9	290.5	370.2	99.6	68	502.4	211.4	101.6	162.6	Still Water
45.6	273.5	235.3	3791	4614.2	4147.2	110.5	207.2	7631.8	294.7	271.9	383.2	93	64	496	215.8	102.1	164.5	Still Water
43.2	291.1	242.7	3751.4	4565.8	4209.7	108.3	201.8	7686.2	263.8	273.9	362.1	95.5	64.8	497	208.1	100.4	161.7	Still Water
44	280.4	239	3729.8	4537.1	4164	109.4	202.8	7667.7	271.4	265	368.4	93	64	493.3	211.4	100.4	161.7	Still Water
41.6	287.2	243.6	3708.1	4510.7	4209	107.8	199.4	7775.4	258.8	285.6	357.6	99.6	67.2	499.7	209.2	99.2	158.9	Still Water
43.2	287.2	240.9	3714.4	4522.8	4174.6	107.8	199.8	7623.1	260.4	270.9	358.5	94.6	64	492.4	205.9	99.2	159.8	Still Water
42.4	277.4	236.3	3703.6	4496.4	4111.4	107.8	200.3	7589.4	265.1	283.7	366.1	97.9	66.4	493.3	209.2	99.8	160.8	Still Water
43.2	287.2	239.9	3693.7	4494.1	4135.3	107.8	200.3	7548	262.1	274.8	356.3	95.5	64.8	488.8	204.9	98.7	158.9	Still Water
44.8	288.2	250.1	3576.6	4372.5	3996.2	111.6	206.7	7255.3	281.2	259.1	357.6	89.7	61.6	469.7	198.3	96.9	157	Still Water
41.6	253	228.9	3645.1	4431.4	4018	107.8	200.3	7463.2	269.7	257.2	377.8	90.5	62.4	487	211.4	99.2	158.9	Still Water
40	263.8	229.8	3636.1	4405	4025.7	106.7	198.9	7512.1	264.3	285.6	368.8	98.7	67.2	491.5	209.2	98.7	158.9	Still Water
43.2	278.4	232.6	3650.5	4455.6	4053.8	105.6	197.9	7369.6	274	253.2	357.2	88	60.8	477	201.6	97.5	158	Still Water
41.6	276.5	234.4	3607.2	4408.8	4065	105	194.9	7412	260.4	255.2	351.3	88.9	61.6	475.2	201.6	96.3	156.1	Still Water
41.6	275.5	234.4	3591	4393.7	4051	105.6	195.9	7395.7	260.4	255.2	350	88.9	61.6	474.2	201.6	95.8	155.2	Still Water
43.2	276.5	231.6	3610.8	4399.7	4011.7	105	196.4	7259.7	266.8	259.1	353.1	88	60.8	469.7	200.5	95.8	155.2	Still Water
40	248.1	225.2	3561.3	4337.1	3949.2	105.6	195.9	7367.4	264.3	264	367	92.2	63.2	476.1	208.1	96.9	155.2	Still Water
41.6	270.6	230.7	3580.2	4371.8	4011	104.5	193.9	7336.9	259.2	252.3	351.3	88	60.8	471.5	201.6	95.8	154.2	Still Water
40.8	272.5	231.6	3561.3	4359.7	4027.8	103.9	192.5	7368.5	258.3	250.3	346.4	88	60.8	471.5	200.5	95.2	153.3	Still Water
41.6	270.6	229.8	3562.2	4359.7	4003.2	103.4	193	7311.9	263	251.3	348.6	87.2	60	469.7	199.4	95.2	154.2	Still Water
410	435	460	485	510	535	560	585	610	645	680	705	730	760	810	860	900	940
1.6	2.9	4.6	18	20.4	29.5	10.4	15.8	107.7	22	38.3	18.9	12.3	6.4	7.3	5.4	1.2	1.9	Oat Milk
1.6	2.9	4.6	18	20.4	29.5	10.4	15.8	107.7	22	38.3	18.9	12.3	6.4	7.3	5.4	1.2	1.9	Oat Milk
1.6	2.9	4.6	18.9	19.6	28.8	10.4	15.3	106.6	21.6	38.3	18.4	12.3	6.4	7.3	5.4	1.2	1.9	Oat Milk
1.6	2.9	4.6	15.3	18.9	28.1	10.4	15.3	115.3	20.3	42.2	18.4	13.2	7.2	7.3	5.4	1.2	1.9	Oat Milk
1.6	2.9	4.6	16.2	19.6	28.8	10.4	15.3	109.9	21.1	39.3	18.9	12.3	6.4	7.3	5.4	1.2	1.9	Oat Milk
1.6	2.9	4.6	17.1	19.6	28.8	10.4	15.3	106.6	21.6	37.3	18.9	12.3	6.4	7.3	5.4	1.2	1.9	Oat Milk
1.6	2.9	4.6	16.2	18.9	27.4	10.4	15.3	108.8	20.3	39.3	18	12.3	6.4	7.3	5.4	1.2	1.9	Oat Milk
1.6	2	4.6	12.6	18.9	28.1	10.4	15.3	116.4	19.4	42.2	18	13.2	7.2	7.3	5.4	1.2	1.9	Oat Milk
1.6	2.9	4.6	17.1	19.6	28.8	9.8	15.3	104.5	20.7	37.3	18.4	11.5	6.4	7.3	4.4	1.2	1.9	Oat Milk
1.6	2	4.6	12.6	18.9	28.1	9.8	14.8	114.2	19.4	41.2	18	13.2	7.2	7.3	5.4	1.2	1.9	Oat Milk
1.6	2	4.6	16.2	18.9	28.1	9.8	14.8	106.6	20.3	38.3	18	12.3	6.4	7.3	5.4	1.2	1.9	Oat Milk
1.6	2	4.6	16.2	18.1	26.7	9.8	14.8	106.6	19.9	38.3	17.5	12.3	6.4	6.4	4.4	1.2	1.9	Oat Milk
1.6	2	4.6	11.7	18.9	27.4	9.8	14.8	116.4	19	41.2	18	13.2	7.2	7.3	5.4	1.2	1.9	Oat Milk
1.6	2	4.6	11.7	18.9	28.1	9.8	14.8	114.2	19.4	40.2	18	12.3	7.2	7.3	5.4	1.2	1.9	Oat Milk
1.6	2	4.6	13.5	18.1	27.4	9.8	14.8	111	19.4	40.2	18	12.3	7.2	7.3	5.4	1.2	1.9	Oat Milk
1.6	2.9	4.6	16.2	18.9	28.1	9.8	14.8	103.4	20.3	36.3	18	11.5	6.4	6.4	4.4	1.2	1.9	Oat Milk
1.6	2	4.6	16.2	18.9	27.4	9.8	14.8	102.3	20.3	36.3	17.5	11.5	6.4	6.4	4.4	1.2	1.9	Oat Milk
1.6	2	4.6	12.6	18.1	26.7	9.8	14.3	111	19	40.2	17.5	12.3	7.2	7.3	5.4	1.2	1.9	Oat Milk
1.6	2	4.6	13.5	18.1	27.4	9.8	14.8	108.8	19	39.3	17.5	12.3	6.4	7.3	5.4	1.2	1.9	Oat Milk
1.6	2	4.6	13.5	18.1	27.4	9.8	14.8	108.8	19	39.3	17.5	12.3	6.4	7.3	5.4	1.2	1.9	Oat Milk
1.6	2	4.6	13.5	18.1	26.7	9.8	14.3	108.8	19	39.3	17.5	12.3	6.4	7.3	5.4	1.2	1.9	Oat Milk
1.6	2	4.6	15.3	18.1	26.7	9.3	14.3	102.3	19.4	37.3	17.5	11.5	6.4	6.4	4.4	1.2	1.9	Oat Milk
1.6	2	4.6	15.3	18.1	26.7	9.3	14.3	102.3	19.4	36.3	17.5	11.5	6.4	6.4	4.4	1.2	1.9	Oat Milk
0.8	2	4.6	10.8	18.1	26.7	9.8	14.3	111	18.2	40.2	17.1	12.3	7.2	7.3	5.4	1.2	1.9	Oat Milk
1.6	2	4.6	11.7	17.4	26.7	9.3	14.3	108.8	18.2	39.3	17.1	12.3	6.4	7.3	5.4	1.2	1.9	Oat Milk
1.6	2	4.6	15.3	18.1	26.7	9.3	14.3	100.1	19.4	36.3	17.1	11.5	6.4	6.4	4.4	1.2	1.9	Oat Milk
1.6	2	4.6	13.5	17.4	26	9.3	14.3	105.5	18.6	39.3	17.1	12.3	6.4	6.4	4.4	1.2	1.9	Oat Milk
1.6	2	4.6	16.2	18.1	26.7	9.3	14.3	96.8	19.9	34.4	17.1	10.7	5.6	6.4	4.4	1.2	1.9	Oat Milk
1.6	2	4.6	13.5	17.4	26	9.3	14.3	104.5	18.6	38.3	17.1	11.5	6.4	6.4	4.4	1.2	1.9	Oat Milk
1.6	2	3.7	11.7	18.1	26.7	9.3	14.3	107.7	18.2	38.3	17.1	12.3	6.4	7.3	4.4	1.2	1.9	Oat Milk
1.6	2	4.6	15.3	18.1	26	9.3	13.8	99	19	35.3	17.1	11.5	6.4	6.4	4.4	1.2	1.9	Oat Milk
1.6	2	4.6	15.3	18.1	26	9.3	13.8	97.9	19.4	34.4	17.1	10.7	5.6	6.4	4.4	1.2	1.9	Oat Milk
410	435	460	485	510	535	560	585	610	645	680	705	730	760	810	860	900	940
1.6	5.9	13.8	27.9	41.5	53.4	17.5	24.1	146.9	27.1	45.2	23.4	14	7.2	9.1	6.5	1.7	2.8	Almond Milk
1.6	5.9	13.8	27.9	41.5	53.4	17.5	24.1	146.9	27.1	46.1	23.4	14	7.2	9.1	6.5	1.7	2.8	Almond Milk
1.6	4.9	13.8	27	40	52	17	23.1	146.9	26.6	46.1	22.9	14	8	9.1	6.5	1.2	2.8	Almond Milk
1.6	4.9	13.8	28.8	40.8	52.7	17	23.6	141.5	27.5	43.2	22.9	13.2	7.2	8.2	6.5	1.7	2.8	Almond Milk
2.4	4.9	13.8	29.7	40	52	17	23.1	139.3	27.5	43.2	22.9	13.2	7.2	8.2	6.5	1.7	2.8	Almond Milk
1.6	4.9	13.8	26.1	40	52	17	23.1	144.7	26.6	46.1	22.9	14	7.2	9.1	6.5	1.2	2.8	Almond Milk
1.6	4.9	13.8	27.9	40	51.3	17	23.1	140.4	27.1	44.2	22.9	14	7.2	8.2	6.5	1.7	2.8	Almond Milk
1.6	4.9	13.8	26.1	40	52	17	23.6	142.5	26.6	44.2	22.9	14	7.2	8.2	6.5	1.2	2.8	Almond Milk
1.6	4.9	13.8	27	40	52	17	23.6	142.5	26.6	44.2	22.9	14	7.2	8.2	6.5	1.7	2.8	Almond Milk
1.6	4.9	13.8	28.8	40	52	16.4	23.1	139.3	27.1	43.2	22.5	13.2	7.2	8.2	6.5	1.2	2.8	Almond Milk
1.6	4.9	12.9	27	38.5	49.9	17	23.1	138.2	26.6	44.2	22.5	13.2	7.2	8.2	6.5	1.2	2.8	Almond Milk
1.6	4.9	12.9	26.1	39.3	51.3	17	23.1	142.5	26.6	45.2	22.5	14	7.2	8.2	6.5	1.2	2.8	Almond Milk
1.6	4.9	12.9	26.1	39.3	50.6	17	23.1	141.5	26.2	45.2	22.5	14	7.2	8.2	6.5	1.2	2.8	Almond Milk
1.6	4.9	12.9	26.1	39.3	50.6	17	23.1	143.6	26.2	46.1	22.5	14	7.2	9.1	6.5	1.2	2.8	Almond Milk
1.6	4.9	12.9	28.8	40	51.3	16.4	23.1	137.1	27.1	42.2	22.5	13.2	7.2	8.2	6.5	1.2	2.8	Almond Milk
1.6	4.9	13.8	28.8	40	52	17	23.1	138.2	27.1	43.2	22.9	13.2	7.2	8.2	6.5	1.2	2.8	Almond Milk
1.6	4.9	12.9	27	38.5	49.9	16.4	22.6	138.2	26.2	44.2	22	13.2	7.2	8.2	6.5	1.2	2.8	Almond Milk
1.6	4.9	13.8	28.8	40	52	17	23.1	137.1	27.1	42.2	22.5	13.2	7.2	8.2	6.5	1.2	2.8	Almond Milk
1.6	4.9	13.8	28.8	40	51.3	16.4	22.6	137.1	26.6	43.2	22.5	13.2	7.2	8.2	6.5	1.2	2.8	Almond Milk
1.6	4.9	12.9	27.9	39.3	51.3	16.4	22.6	138.2	26.6	43.2	22.5	13.2	7.2	8.2	6.5	1.2	2.8	Almond Milk
1.6	4.9	12.9	27.9	38.5	49.9	16.4	22.2	136	26.2	42.2	22	13.2	7.2	8.2	5.4	1.2	2.8	Almond Milk
1.6	4.9	12.9	27	37	47.7	15.9	22.2	134.9	25.8	43.2	21.6	13.2	7.2	8.2	5.4	1.2	2.8	Almond Milk
1.6	4.9	12.9	28.8	38.5	50.6	16.4	22.6	136	26.6	42.2	22	13.2	7.2	8.2	5.4	1.2	2.8	Almond Milk
1.6	4.9	12.9	26.1	38.5	49.9	16.4	22.2	138.2	25.8	44.2	22	13.2	7.2	8.2	6.5	1.2	2.8	Almond Milk
1.6	4.9	12.9	24.3	38.5	49.9	16.4	22.6	141.5	25.4	45.2	22	13.2	7.2	8.2	6.5	1.2	1.9	Almond Milk
1.6	4.9	12.9	26.1	38.5	49.9	16.4	22.6	137.1	25.8	43.2	22	13.2	7.2	8.2	5.4	1.2	2.8	Almond Milk
1.6	4.9	12.9	28.8	38.5	49.9	15.9	22.2	132.7	26.6	41.2	22	12.3	6.4	8.2	5.4	1.2	2.8	Almond Milk
1.6	4.9	12.9	26.1	37.8	49.2	16.4	22.2	137.1	25.4	43.2	22	13.2	7.2	8.2	6.5	1.2	2.8	Almond Milk
1.6	4.9	12.9	27.9	38.5	49.9	16.4	22.2	134.9	26.2	42.2	22	13.2	7.2	8.2	5.4	1.2	2.8	Almond Milk
1.6	4.9	12.9	24.3	37.8	49.2	16.4	22.2	138.2	25.4	44.2	21.6	13.2	7.2	8.2	6.5	1.2	1.9	Almond Milk
1.6	4.9	12.9	26.1	37.8	49.2	16.4	22.6	136	25.8	43.2	22	13.2	7.2	8.2	5.4	1.2	2.8	Almond Milk
1.6	4.9	12.9	26.1	38.5	49.9	16.4	22.6	137.1	25.8	43.2	22	13.2	7.2	8.2	6.5	1.2	2.8	Almond Milk
1.6	4.9	12.9	26.1	38.5	49.2	16.4	22.6	137.1	25.8	43.2	22	13.2	7.2	8.2	6.5	1.2	2.8	Almond Milk
1.6	4.9	12.9	27	38.5	49.9	16.4	22.2	133.8	26.2	41.2	22	13.2	7.2	8.2	5.4	1.2	2.8	Almond Milk
410	435	460	485	510	535	560	585	610	645	680	705	730	760	810	860	900	940
1.6	2.9	3.7	19.8	23.4	34.4	11.5	15.8	102.3	19.9	34.4	15.3	10.7	5.6	6.4	4.4	1.2	1.9	Cow Milk
1.6	2.9	3.7	19.8	23.4	34.4	11.5	15.8	102.3	19.9	34.4	15.3	10.7	5.6	6.4	4.4	1.2	1.9	Cow Milk
1.6	2.9	3.7	23.4	23.4	33	11.5	15.3	97.9	19.9	32.4	14.8	9.9	5.6	5.5	4.4	1.2	1.9	Cow Milk
1.6	2.9	3.7	18.9	23.4	34.4	11.5	15.3	102.3	19	34.4	15.3	10.7	5.6	6.4	4.4	1.2	1.9	Cow Milk
1.6	2	3.7	14.4	21.9	33	11.5	15.3	113.2	17.8	40.2	14.8	12.3	6.4	6.4	4.4	1.2	1.9	Cow Milk
1.6	2.9	3.7	23.4	23.4	33	11.5	15.3	96.8	19.9	32.4	14.8	9.9	5.6	5.5	4.4	1.2	1.9	Cow Milk
1.6	2	3.7	12.6	21.9	33.7	11.5	15.8	115.3	17.8	40.2	15.3	12.3	6.4	6.4	4.4	1.2	1.9	Cow Milk
1.6	2.9	3.7	18.9	23.4	33.7	11.5	15.3	100.1	19	33.4	14.8	9.9	5.6	6.4	4.4	1.2	1.9	Cow Milk
1.6	2.9	3.7	17.1	22.7	33.7	11.5	15.3	102.3	18.6	35.3	14.8	10.7	5.6	6.4	4.4	1.2	1.9	Cow Milk
1.6	2.9	3.7	18	21.9	32.3	10.9	15.3	101.2	18.6	35.3	14.8	10.7	5.6	6.4	4.4	1.2	1.9	Cow Milk
1.6	2.9	3.7	17.1	22.7	34.4	11.5	15.3	102.3	18.6	35.3	15.3	10.7	5.6	6.4	4.4	1.2	1.9	Cow Milk
1.6	2.9	3.7	20.7	23.4	33.7	10.9	15.3	97.9	19.4	32.4	14.8	9.9	5.6	5.5	4.4	1.2	1.9	Cow Milk
1.6	2	3.7	15.3	21.9	33	10.9	15.3	109.9	17.8	39.3	14.8	11.5	6.4	6.4	4.4	1.2	1.9	Cow Milk
1.6	2.9	3.7	18	21.9	32.3	10.9	14.8	101.2	18.2	35.3	14.4	10.7	5.6	6.4	4.4	1.2	1.9	Cow Milk
1.6	2.9	3.7	18.9	23.4	33.7	11.5	15.3	99	19	33.4	14.8	9.9	5.6	6.4	4.4	1.2	1.9	Cow Milk
1.6	2.9	3.7	17.1	22.7	33	10.9	15.3	101.2	18.2	34.4	14.8	10.7	5.6	6.4	4.4	1.2	1.9	Cow Milk
1.6	2.9	3.7	19.8	21.9	31.6	10.9	14.8	97.9	18.6	33.4	14.4	9.9	5.6	5.5	4.4	1.2	1.9	Cow Milk
1.6	2.9	3.7	18.9	21.9	32.3	10.9	14.8	99	18.2	33.4	14.4	10.7	5.6	5.5	4.4	1.2	1.9	Cow Milk
1.6	2.9	3.7	18.9	23.4	34.4	10.9	15.3	99	19	32.4	14.8	9.9	5.6	6.4	4.4	1.2	1.9	Cow Milk
1.6	2.9	3.7	17.1	21.9	32.3	10.9	14.8	102.3	17.8	36.3	14.4	10.7	5.6	6.4	4.4	1.2	1.9	Cow Milk
1.6	2.9	3.7	20.7	22.7	32.3	10.9	14.8	96.8	18.6	33.4	14.4	9.9	5.6	5.5	4.4	1.2	1.9	Cow Milk
1.6	2.9	3.7	18	22.7	33.7	10.9	14.8	100.1	18.6	34.4	14.8	10.7	5.6	6.4	4.4	1.2	1.9	Cow Milk
1.6	2.9	3.7	18.9	21.9	31.6	10.9	14.8	99	18.2	34.4	14.4	10.7	5.6	5.5	4.4	1.2	1.9	Cow Milk
1.6	2.9	3.7	20.7	23.4	33	10.9	14.8	96.8	19	32.4	14.4	9.9	5.6	5.5	4.4	1.2	1.9	Cow Milk
1.6	2.9	3.7	18.9	22.7	33	10.9	14.8	97.9	18.6	32.4	14.4	9.9	5.6	5.5	4.4	1.2	1.9	Cow Milk
1.6	2.9	3.7	18.9	22.7	33.7	10.9	14.8	97.9	18.6	32.4	14.8	9.9	5.6	5.5	4.4	1.2	1.9	Cow Milk
1.6	2	3.7	16.2	21.9	33	10.9	14.8	103.4	17.8	36.3	14.4	10.7	5.6	6.4	4.4	1.2	1.9	Cow Milk
1.6	2.9	3.7	18.9	22.7	33	10.9	14.8	96.8	18.6	32.4	14.4	9.9	5.6	5.5	4.4	1.2	1.9	Cow Milk
1.6	2	3.7	16.2	21.1	31.6	10.9	14.3	101.2	17.3	36.3	13.9	10.7	5.6	6.4	4.4	1.2	1.9	Cow Milk
1.6	2.9	3.7	18.9	22.7	33	10.9	14.8	95.8	18.6	32.4	14.4	9.9	5.6	5.5	4.4	1.2	1.9	Cow Milk
1.6	2	3.7	16.2	21.9	33	10.9	14.8	101.2	17.8	35.3	14.4	10.7	5.6	6.4	4.4	1.2	1.9	Cow Milk
1.6	2	3.7	14.4	21.1	31.6	10.9	14.3	106.6	16.9	38.3	13.9	11.5	6.4	6.4	4.4	1.2	1.9	Cow Milk
1.6	2.9	3.7	18	21.9	33	10.9	14.8	96.8	18.2	33.4	14.4	9.9	5.6	5.5	4.4	1.2	1.9	Cow Milk
410	435	460	485	510	535	560	585	610	645	680	705	730	760	810	860	900	940
28	133.8	126.4	2200.9	3006.6	2940.8	81.5	157	6017.1	222	221.8	302.8	76.5	52.8	392.5	167.8	76	122.4	Lemon Cold Tea
26.4	124.1	122.7	2176.6	2959.8	2878.3	82	159	6028	221.1	245.4	314.5	83.9	56.8	400.7	172.2	76.6	123.4	Lemon Cold Tea
28	135.8	126.4	2193.7	2995.3	2945	81	155.5	5993.2	213.5	232.6	296.1	79.8	53.6	393.4	165.6	75.4	121.5	Lemon Cold Tea
26.4	134.8	128.3	2158.6	2971.9	2970.3	81	154.1	6099.8	212.7	235.6	290.7	81.5	55.2	393.4	165.6	74.9	119.6	Lemon Cold Tea
28	125	122.7	2180.2	2978	2875.5	81.5	158	5913.7	227.9	222.8	312.2	77.4	52.8	389.8	168.9	76	123.4	Lemon Cold Tea
28	130.9	124.6	2179.3	2984	2914.1	80.4	155.5	5901.8	218.6	219.9	299.7	76.5	52	387	165.6	74.9	121.5	Lemon Cold Tea
28	131.9	124.6	2177.5	2981.7	2919.7	80.4	155.1	5947.5	219.4	218.9	298.3	75.7	52	387.9	165.6	74.9	120.6	Lemon Cold Tea
27.2	126	123.7	2155	2948.5	2878.3	81	155.5	5927.9	220.3	222.8	304.2	77.4	52.8	387	167.8	74.9	120.6	Lemon Cold Tea
28	129.9	123.7	2159.5	2956.8	2887.4	80.4	154.6	5903.9	217.7	218.9	298.3	75.7	52	386.1	165.6	74.3	120.6	Lemon Cold Tea
28	124.1	120.9	2160.4	2951.5	2851.6	81	156	5866.9	224.1	220.9	308.6	75.7	52	386.1	167.8	74.9	121.5	Lemon Cold Tea
28	124.1	120.9	2159.5	2950.8	2851.6	80.4	155.5	5850.6	224.9	219.9	308.2	75.7	52	385.2	167.8	74.9	121.5	Lemon Cold Tea
25.6	132.9	126.4	2131.5	2939.4	2937.3	79.3	151.6	6022.5	209.3	232.6	286.6	80.6	54.4	388.8	164.5	73.7	117.8	Lemon Cold Tea
27.2	130.9	123.7	2120.7	2937.2	2891	79.3	152.1	5918.1	215.2	214	290.7	74.1	50.4	383.4	163.4	73.7	118.7	Lemon Cold Tea
27.2	133.8	124.6	2139.7	2945.5	2902.2	79.3	152.1	5892	213.9	214	288.9	74.1	50.4	382.5	162.4	73.7	118.7	Lemon Cold Tea
28	131.9	123.7	2152.3	2957.6	2889.6	79.3	153.1	5864.8	219.4	213	293.8	73.2	50.4	381.6	163.4	73.7	118.7	Lemon Cold Tea
27.2	132.9	123.7	2136	2931.9	2895.2	78.8	151.6	5878.9	213.1	213	288	74.1	50.4	381.6	162.4	73.1	118.7	Lemon Cold Tea
28	123.1	120	2145.1	2931.1	2829.9	79.9	154.1	5804.9	221.5	218.9	305.5	74.9	51.2	381.6	166.7	74.3	120.6	Lemon Cold Tea
28	132.9	121.8	2144.2	2946.2	2860.1	78.8	153.1	5754.9	225.4	211	291.6	72.4	49.6	377	160.2	73.7	119.6	Lemon Cold Tea
27.2	126	120	2121.6	2899.4	2820.7	78.8	152.1	5784.2	211.8	232.6	297	79	53.6	382.5	163.4	73.7	119.6	Lemon Cold Tea
27.2	128	120.9	2118	2911.5	2850.2	78.8	151.6	5803.8	216.5	214	292.5	74.1	50.4	377.9	162.4	73.1	118.7	Lemon Cold Tea
27.2	121.1	118.1	2113.5	2895.6	2799	79.3	152.6	5723.3	222.8	215.9	301.5	74.1	50.4	376.1	164.5	73.1	118.7	Lemon Cold Tea
27.2	125	120	2095.5	2884.3	2820	78.8	152.1	5767.9	213.5	215.9	292.9	74.9	50.4	377	161.3	73.1	118.7	Lemon Cold Tea
27.2	130.9	122.7	2102.7	2903.2	2859.4	78.2	151.1	5787.5	214.8	210.1	284.8	73.2	49.6	375.2	159.1	72.5	116.8	Lemon Cold Tea
27.2	121.1	118.1	2106.3	2885.8	2788.4	79.3	153.6	5716.8	222.8	215.9	301.9	74.1	50.4	375.2	163.4	73.1	118.7	Lemon Cold Tea
27.2	128.9	120.9	2109	2907	2829.9	78.2	152.1	5738.5	221.5	211	290.2	72.4	49.6	374.3	160.2	72.5	117.8	Lemon Cold Tea
27.2	121.1	118.1	2099.1	2879	2780	79.3	153.6	5703.7	224.5	215	300.6	74.1	50.4	374.3	163.4	73.1	118.7	Lemon Cold Tea
24.8	118.2	117.2	2077.5	2836	2754.7	78.8	152.6	5752.7	213.1	236.6	300.6	80.6	54.4	382.5	165.6	72.5	117.8	Lemon Cold Tea
27.2	127	120	2091	2875.3	2813.7	78.2	151.1	5716.8	212.7	211	288.9	73.2	49.6	373.4	159.1	72.5	116.8	Lemon Cold Tea
27.2	128	120	2080.2	2870	2806.7	77.7	150.6	5699.4	213.1	210.1	287.5	72.4	49.6	372.5	159.1	72	116.8	Lemon Cold Tea
27.2	128	120.9	2085.6	2877.5	2816.5	77.7	150.6	5709.2	215.6	209.1	286.6	72.4	49.6	371.6	159.1	72	115.9	Lemon Cold Tea
26.4	125	119.1	2072.1	2858.7	2796.2	78.2	150.1	5705.9	211.8	213	288.4	73.2	50.4	372.5	160.2	72	116.8	Lemon Cold Tea
26.4	120.2	118.1	2064	2839	2770.2	78.2	150.6	5686.3	213.5	215	292.9	74.1	50.4	371.6	161.3	72	116.8	Lemon Cold Tea
26.4	125	119.1	2062.2	2847.3	2790.5	77.7	149.6	5689.6	211.8	209.1	286.2	72.4	49.6	370.7	159.1	71.4	115.9	Lemon Cold Tea
410	435	460	485	510	535	560	585	610	645	680	705	730	760	810	860	900	940
29.6	127	120	2176.6	3072.3	2991.4	85.3	165.9	6170.5	244	235.6	327.1	80.6	55.2	404.3	176.5	78.9	128.1	Peach Cold Tea
29.6	126	119.1	2174.8	3062.5	2980.8	85.3	165.9	6159.6	243.5	234.6	326.2	80.6	54.4	404.3	176.5	78.9	128.1	Peach Cold Tea
28.8	130.9	121.8	2139.7	3034.6	2994.9	83.1	161.5	6144.4	230	226.7	307.7	78.2	53.6	397.9	171.1	76.6	123.4	Peach Cold Tea
29.6	128.9	117.2	2160.4	3025.5	2921.2	82.6	162.4	5970.3	246.5	223.8	314.9	76.5	52	392.5	170	77.2	125.2	Peach Cold Tea
28.8	128.9	120	2123.4	2991.5	2940.8	81.5	159	6012.7	230.4	220.9	304.2	76.5	52	391.6	167.8	75.4	122.4	Peach Cold Tea
28	123.1	117.2	2104.5	2947	2899.4	81	157	5988.8	227.5	224.8	305	77.4	52.8	391.6	168.9	74.9	121.5	Peach Cold Tea
28	129.9	120	2104.5	2953.8	2931.7	80.4	155.5	5993.2	222.4	217.9	295.6	75.7	52	387.9	164.5	74.3	120.6	Peach Cold Tea
27.2	124.1	116.3	2067.6	2887.3	2837.6	78.8	153.1	5800.6	224.1	214	294.3	74.1	50.4	378.9	162.4	73.1	118.7	Peach Cold Tea
27.2	123.1	114.4	2045.1	2857.1	2808.8	77.7	151.6	5749.4	219.9	211	291.6	73.2	49.6	375.2	160.2	72.5	116.8	Peach Cold Tea
27.2	127	115.4	2036	2838.3	2800.4	77.1	150.1	5682	217.3	206.1	283.5	71.6	48.8	371.6	155.8	72	116.8	Peach Cold Tea
27.2	115.3	111.7	2026.1	2812.6	2740.7	78.2	152.1	5667.8	226.2	213	298.8	73.2	50.4	371.6	161.3	72.5	117.8	Peach Cold Tea
26.4	124.1	115.4	2014.4	2823.9	2803.2	76.6	148.7	5726.6	213.1	207.1	282.6	72.4	48.8	371.6	158	71.4	115	Peach Cold Tea
27.2	122.1	113.5	2025.2	2827.7	2773	77.1	150.1	5664.6	220.3	207.1	287.5	71.6	48.8	369.8	158	71.4	115.9	Peach Cold Tea
26.4	119.2	113.5	2016.2	2803.5	2755.4	76.6	148.7	5650.4	209.3	213	287.1	74.1	49.6	370.7	158	71.4	115.9	Peach Cold Tea
25.6	121.1	113.5	2001.8	2783.9	2751.9	76	147.7	5633	205.5	219.9	282.6	75.7	50.4	368.9	155.8	70.8	115.9	Peach Cold Tea
26.4	123.1	113.5	1999.1	2796	2761.8	76	147.7	5621	214.4	205.1	280.3	70.8	48	366.1	154.7	70.2	115	Peach Cold Tea
26.4	123.1	112.6	1996.4	2788.4	2754.7	75.5	147.2	5603.6	213.1	204.2	277.6	70.8	48	365.2	153.6	70.2	114	Peach Cold Tea
27.2	413.2	299.9	2427	3187.1	3334	80.4	205.3	6470.8	164.9	107	448.4	49.4	60	348	197.2	77.8	119.6	Peach Cold Tea
26.4	123.1	112.6	1987.4	2771.8	2738.6	75.5	146.7	5587.3	211.8	203.2	277.6	70.8	48	365.2	153.6	70.2	114	Peach Cold Tea
26.4	111.4	108	1980.2	2754.5	2678.9	76.6	148.7	5549.2	217.7	210.1	294.3	72.4	49.6	365.2	159.1	70.8	115	Peach Cold Tea
25.6	121.1	112.6	1974.8	2765.8	2742.8	74.9	145.7	5592.7	209.3	203.2	277.2	70.8	48	363.4	153.6	69.6	113.1	Peach Cold Tea
25.6	121.1	111.7	1973	2759	2732.3	74.9	145.7	5571	208.9	202.2	276.7	69.9	48	362.5	153.6	69.6	113.1	Peach Cold Tea
25.6	115.3	110.7	1956.8	2734.8	2699.3	75.5	146.2	5536.2	208	207.1	282.1	71.6	48.8	362.5	154.7	70.2	114	Peach Cold Tea
25.6	120.2	111.7	1964	2752.2	2732.3	74.9	144.7	5583	208	202.2	275.8	69.9	48	362.5	153.6	69.6	112.2	Peach Cold Tea
26.4	111.4	108	1970.3	2740.1	2658.5	76	148.2	5477.4	220.7	206.1	291.1	70.8	48	359.8	156.9	70.2	114	Peach Cold Tea
25.6	117.2	109.8	1956.8	2738.6	2692.9	74.9	146.2	5507.9	212.7	202.2	280.8	69.9	48	358.9	153.6	69.6	113.1	Peach Cold Tea
25.6	116.2	109.8	1960.4	2741.6	2688	74.9	145.7	5510	213.9	202.2	280.3	69.9	48	359.8	153.6	69.6	112.2	Peach Cold Tea
25.6	116.2	109.8	1957.7	2729.5	2688.7	74.4	144.7	5505.7	208.4	202.2	279	69.9	48	358.9	153.6	69.1	112.2	Peach Cold Tea
26.4	121.1	110.7	1958.6	2728	2688.7	73.8	144.7	5452.4	208.9	198.3	272.7	69.1	46.4	357	150.4	69.1	113.1	Peach Cold Tea
24	106.5	106.1	1916.2	2658.6	2598.8	74.4	145.2	5465.4	203.8	223.8	287.5	76.5	51.2	361.6	156.9	69.1	111.2	Peach Cold Tea
24	114.3	108	1924.3	2666.9	2634	73.3	142.7	5452.4	197.9	219.9	276.3	74.9	50.4	359.8	152.6	68.5	111.2	Peach Cold Tea
25.6	112.3	108	1929.7	2683.5	2629.7	73.8	143.2	5407.8	210.1	202.2	278.5	69.9	47.2	353.4	152.6	68.5	111.2	Peach Cold Tea
24.8	116.2	108.9	1920.7	2677.4	2643.1	72.7	141.8	5388.2	198.7	209.1	270.5	72.4	48.8	353.4	149.3	67.9	111.2	Peach Cold Tea
24.8	113.3	107.1	1915.3	2660.8	2608	73.3	143.2	5357.7	200.4	212	275.8	72.4	48.8	353.4	150.4	68.5	111.2	Peach Cold Tea
24.8	113.3	107.1	1916.2	2677.4	2628.3	72.7	143.2	5370.8	208	197.3	274.5	68.3	46.4	351.6	150.4	67.9	110.3	Peach Cold Tea
410	435	460	485	510	535	560	585	610	645	680	705	730	760	810	860	900	940
18.4	137.7	133.8	2058.6	2701.6	2497	65.6	123.6	4835.4	152.2	216.9	230.5	71.6	46.4	311.6	135.1	61.5	96.3	White Wine
18.4	123.1	129.2	2055.9	2684.2	2420.5	66.7	126	4766.9	158.6	224.8	246.6	73.2	47.2	310.7	139.5	62.1	97.2	White Wine
19.2	125	128.3	2046.9	2683.5	2419.1	66.7	126	4684.2	160.7	188.5	244.4	61.7	41.6	307.1	136.2	62.1	97.2	White Wine
18.4	125	130.1	2043.3	2676.7	2425.4	66.7	125.5	4722.3	156.9	202.2	243.1	67.5	44	308	137.3	61.5	96.3	White Wine
18.4	128	130.1	2040.6	2671.4	2426.1	66.7	125	4777.8	156	225.8	240.8	74.1	47.2	309.8	138.4	61.5	97.2	White Wine
18.4	123.1	128.3	2050.5	2672.9	2408.5	66.7	126	4749.5	158.1	227.7	246.2	74.9	48	310.7	139.5	62.1	97.2	White Wine
19.2	140.7	132.9	2038.8	2688	2457	66.2	124.5	4695.1	158.1	185.5	227.3	60.1	40	305.3	130.8	60.9	95.3	White Wine
19.2	134.8	131	2042.4	2691	2449.3	65.6	124.5	4687.5	158.1	187.5	233.6	60.1	40.8	305.3	132.9	61.5	96.3	White Wine
18.4	128	128.3	2035.1	2678.9	2419.8	66.2	125	4678.8	159.8	188.5	239.9	60.9	41.6	304.4	135.1	61.5	96.3	White Wine
19.2	141.6	132.9	2027	2675.9	2457.7	65.6	123.1	4695.1	157.3	182.6	225.1	59.2	40	304.4	129.7	60.9	95.3	White Wine
18.4	123.1	127.4	2030.6	2666.1	2400.1	66.2	125	4654.8	159.4	186.5	243.5	61.7	40.8	305.3	136.2	61.5	96.3	White Wine
18.4	121.1	126.4	2014.4	2643.5	2379.1	66.2	125	4726.6	157.7	224.8	244.8	74.1	47.2	308	138.4	61.5	96.3	White Wine
20	130.9	128.3	2053.2	2660.8	2390.3	66.2	125	4633.1	160.7	232.6	238.1	74.1	47.2	306.2	134	61.5	97.2	White Wine
18.4	121.1	127.4	2024.3	2659.3	2394.5	66.2	124.5	4657	156	192.4	243.1	63.4	42.4	305.3	136.2	61.5	95.3	White Wine
18.4	128	129.2	2027	2657.1	2424.7	65.6	123.6	4741.9	152.6	215.9	235.9	70.8	45.6	306.2	136.2	60.9	95.3	White Wine
18.4	122.1	126.4	2026.1	2648	2382.6	65.6	124.5	4680.9	158.1	217.9	242.6	71.6	45.6	305.3	137.3	61.5	96.3	White Wine
19.2	149.5	135.7	2023.4	2676.7	2501.2	64.5	119.6	4716.8	150.1	182.6	213	60.1	40.8	301.6	126.4	59.2	93.5	White Wine
18.4	123.1	127.4	2017.1	2646.5	2386.1	65.6	124	4624.4	157.3	185.5	239.9	60.9	40.8	302.5	135.1	60.9	95.3	White Wine
18.4	134.8	130.1	2018	2669.9	2440.8	64.5	122.1	4662.4	154.3	184.5	227.8	60.1	40	302.5	130.8	60.4	94.4	White Wine
18.4	121.1	126.4	2023.4	2636.7	2372.7	65.6	124	4669	157.3	221.8	242.2	72.4	46.4	306.2	137.3	60.9	96.3	White Wine
18.4	122.1	126.4	2018.9	2639.7	2374.8	65.6	124	4662.4	157.3	217.9	241.7	70.8	45.6	305.3	136.2	60.9	95.3	White Wine
18.4	134.8	131	2015.3	2651	2447.9	64.5	120.6	4709.2	149.7	208.1	225.5	69.1	44.8	303.4	131.8	59.8	94.4	White Wine
18.4	122.1	126.4	2007.2	2635.9	2376.2	65.1	123.1	4601.5	156	185.5	239.9	60.9	40.8	301.6	134	60.9	95.3	White Wine
18.4	128.9	128.3	2011.7	2651	2400.8	64.5	122.6	4623.3	156.4	185.5	233.2	60.1	40.8	300.7	132.9	60.4	94.4	White Wine
18.4	137.7	131	2015.3	2649.5	2445.8	64	120.1	4685.3	149.7	209.1	222.4	69.1	44	302.5	129.7	59.8	94.4	White Wine
18.4	122.1	125.5	2009	2636.7	2360.8	65.1	123.6	4581.9	160.7	188.5	240.4	60.9	40.8	300.7	134	60.9	95.3	White Wine
19.2	128.9	126.4	2018.9	2638.9	2361.5	64.5	123.6	4531.9	164.5	178.6	235.4	58.4	39.2	298.9	131.8	60.4	96.3	White Wine
18.4	129.9	127.4	2006.3	2644.2	2393.1	64.5	122.1	4593.9	156.4	183.6	231.8	59.2	40	299.8	131.8	60.4	94.4	White Wine
18.4	121.1	125.5	2000	2620.8	2361.5	65.1	123.1	4609.1	155.6	209.1	239	69.1	44.8	301.6	135.1	60.4	94.4	White Wine
18.4	129.9	127.4	2000	2639.7	2393.8	64.5	121.6	4598.2	154.7	183.6	230.5	59.2	40	298.9	130.8	60.4	94.4	White Wine
18.4	120.2	125.5	1991.9	2615.5	2358	65.1	122.6	4584.1	153.9	195.3	238.6	65	42.4	299.8	134	60.4	94.4	White Wine
18.4	122.1	126.4	2000	2611	2358.7	65.1	122.1	4637.4	153.5	220.9	236.3	72.4	46.4	303.4	135.1	59.8	93.5	White Wine
18.4	122.1	125.5	1991	2616.3	2360.8	64.5	122.1	4569.9	153.9	185.5	236.3	61.7	40.8	298.9	132.9	59.8	94.4	White Wine
19.2	139.7	130.1	2003.6	2630.6	2426.1	63.5	119.1	4591.7	150.5	192.4	217.9	65	41.6	298	126.4	59.2	93.5	White Wine
17.6	128.9	128.3	1991.9	2617	2405	64	120.1	4657	148	206.1	226.9	68.3	44	300.7	131.8	59.2	93.5	White Wine
